# Supplementary material for: 2-Chloro-N-(2-methyl­benzo­yl)benzene­sulfonamide
Source: Acta Crystallogr Sect E Struct Rep Online. 2010 May 8;66(Pt 6):o1281. doi: 10.1107/S1600536810015990 (PMC2979549; doi:10.1107/S1600536810015990)
Supplement: Supplementary file 2 [file e-66-o1281-Isup2.hkl]

# 
# h,k,l, Fc-squared, Fo-squared, sigma(Fo-squared) and status flag 
# 
data_I
_shelx_title ' DAS50 P21/N' 
_shelx_refln_list_code          4 
_shelx_F_calc_maximum      202.02 
_exptl_crystal_F_000       640.00 
_reflns_d_resolution_high  0.8001 
 
loop_ 
 _symmetry_equiv_pos_as_xyz 
 'x, y, z' 
 '-x+1/2, y+1/2, -z+1/2' 
 '-x, -y, -z' 
 'x-1/2, -y-1/2, z-1/2' 
 
_cell_length_a     6.6086 
_cell_length_b    10.9621 
_cell_length_c    20.0800 
_cell_angle_alpha  90.000 
_cell_angle_beta   95.586 
_cell_angle_gamma  90.000 
 
_shelx_F_squared_multiplier     1.000 
 
loop_ 
 _refln_index_h 
 _refln_index_k 
 _refln_index_l 
 _refln_F_squared_calc 
 _refln_F_squared_meas 
 _refln_F_squared_sigma 
 _refln_observed_status 
   2   0   0        3.27       16.88      7.59 o 
   4   0   0      190.96      223.10      2.98 o 
   6   0   0      253.17      236.64     11.89 o 
   8   0   0       15.60       10.52      2.05 o 
   1   1   0      253.29      291.00      1.72 o 
   2   1   0      334.53      413.27      2.52 o 
   3   1   0      506.21      492.61      4.88 o 
   4   1   0      213.67      225.07      2.52 o 
   5   1   0       16.48       16.36      0.49 o 
   6   1   0      332.12      324.93      4.91 o 
   7   1   0        0.22        0.24      0.75 o 
   8   1   0       65.72       74.95      3.56 o 
   0   2   0     1405.04     1428.01      2.33 o 
   1   2   0      236.88      231.24      2.87 o 
   2   2   0     1032.64      941.58      3.92 o 
   3   2   0      269.27      264.06      1.81 o 
   4   2   0      911.03      879.09      7.08 o 
   5   2   0      388.52      387.32      3.50 o 
   6   2   0       70.85       68.40      1.01 o 
   7   2   0       60.09       61.69      1.04 o 
   8   2   0       34.91       39.50      2.14 o 
   1   3   0     1583.33     1575.11      8.57 o 
   2   3   0      610.99      658.62      5.78 o 
   3   3   0      169.93      165.48      3.22 o 
   4   3   0       13.40       17.97      0.52 o 
   5   3   0       55.45       57.60      1.24 o 
   6   3   0       24.33       24.27      0.81 o 
   7   3   0       22.21       16.84      2.66 o 
   8   3   0       33.48       40.03      2.44 o 
   0   4   0     1631.11     1337.31      3.09 o 
   1   4   0        7.97        4.82      0.35 o 
   2   4   0      100.52      113.11      2.51 o 
   3   4   0      901.42      938.74      3.53 o 
   4   4   0      300.49      268.53      2.33 o 
   5   4   0      780.80      770.29      4.26 o 
   6   4   0       82.52       86.12      3.69 o 
   7   4   0       13.47       12.51      1.12 o 
   1   5   0       68.67       59.91      0.81 o 
   2   5   0        0.60        0.47      0.24 o 
   3   5   0      373.05      350.22      2.30 o 
   4   5   0      252.08      247.23      2.34 o 
   5   5   0      345.00      315.11      2.97 o 
   6   5   0      217.26      206.91      5.13 o 
   7   5   0       47.66       43.89      1.33 o 
   0   6   0      202.04      225.87      1.60 o 
   1   6   0       81.77       75.12      1.50 o 
   2   6   0       38.63       35.27      0.55 o 
   3   6   0      407.29      423.69      1.98 o 
   4   6   0       20.50       21.40      2.02 o 
   5   6   0       47.80       48.78      7.92 o 
   6   6   0       24.48       17.83      1.32 o 
   7   6   0       32.88       35.51      1.67 o 
   1   7   0       37.66       36.39      1.20 o 
   2   7   0      339.62      301.39      4.17 o 
   3   7   0     2121.39     2168.79     19.96 o 
   4   7   0       94.15      103.04      4.25 o 
   5   7   0      326.68      334.98      3.12 o 
   6   7   0        0.03       -1.44      1.65 o 
   7   7   0       19.51       17.89      1.07 o 
   0   8   0      417.27      449.02      2.47 o 
   1   8   0      323.11      296.87      6.52 o 
   2   8   0      162.55      171.76      4.21 o 
   3   8   0      396.75      411.08      3.47 o 
   4   8   0        6.25        2.02      1.82 o 
   5   8   0      164.07      172.11      2.91 o 
   6   8   0        4.91       10.78      2.11 o 
   1   9   0      985.56     1011.81     19.88 o 
   2   9   0       86.64       82.85      1.95 o 
   3   9   0      262.80      267.83      3.05 o 
   4   9   0        7.25        8.56      1.88 o 
   5   9   0       11.98       14.20      2.08 o 
   6   9   0        4.80        7.15      1.83 o 
   0  10   0       65.58       58.49      1.53 o 
   1  10   0        4.52        2.65      1.01 o 
   2  10   0        7.64        7.87      1.54 o 
   3  10   0       10.68       13.10      1.75 o 
   4  10   0      237.28      260.21      3.41 o 
   5  10   0        1.55        1.93      1.28 o 
   1  11   0      144.53      145.92      1.84 o 
   2  11   0       21.70       15.98      1.77 o 
   3  11   0      183.59      189.03      2.91 o 
   4  11   0       44.76       46.08      2.87 o 
   0  12   0     1444.42     1475.53      7.65 o 
   1  12   0        3.09        5.70      1.19 o 
   2  12   0        6.07        6.66      1.81 o 
   3  12   0       30.60       51.36      8.28 o 
   1  13   0       15.35        8.85      2.80 o 
   2  13   0        2.40        3.26      1.91 o 
  -7   0   1       87.72       83.21      2.31 o 
  -5   0   1       17.70       16.65      0.67 o 
  -3   0   1      942.41      918.15      2.13 o 
  -1   0   1     2409.84     2574.16      3.54 o 
   1   0   1        5.46        4.66      0.15 o 
   3   0   1     5423.74     5047.31     62.31 o 
   5   0   1      301.28      306.73      1.86 o 
   7   0   1       30.56       25.44      4.47 o 
  -8   1   1        0.00        3.18      1.38 o 
  -7   1   1       16.65       19.79      1.35 o 
  -6   1   1      241.37      247.95      4.18 o 
  -5   1   1      107.75      106.87      1.45 o 
  -4   1   1      615.47      618.61      3.55 o 
  -3   1   1     1971.77     2184.71      8.92 o 
  -2   1   1      614.02      665.22      6.46 o 
  -1   1   1     8069.77     6937.04     29.07 o 
   1   1   1     6674.47     6078.04    736.32 o 
   2   1   1     2134.43     2158.12      8.66 o 
   3   1   1      203.38      233.33      4.21 o 
   4   1   1       68.64       76.64      1.75 o 
   5   1   1       19.02       15.95      0.73 o 
   6   1   1       55.10       54.84      1.32 o 
   7   1   1      159.12      167.47      3.67 o 
   8   1   1        3.57        6.39      1.88 o 
  -8   2   1        2.19        7.36      1.40 o 
  -7   2   1        2.85        1.21      1.25 o 
  -6   2   1        6.37        3.61      0.72 o 
  -5   2   1        5.87        4.75      0.63 o 
  -4   2   1        3.32        4.84      0.51 o 
  -3   2   1      210.54      205.79      0.89 o 
  -2   2   1      667.37      740.33      7.04 o 
  -1   2   1     1758.63     1621.51      2.91 o 
   0   2   1     2075.78     1972.25      2.85 o 
   1   2   1     5904.32     4693.57     83.22 o 
   2   2   1        4.75        4.19      0.35 o 
   3   2   1       30.70       19.50      0.44 o 
   4   2   1      367.76      415.28      3.01 o 
   5   2   1       49.72       47.55      0.80 o 
   6   2   1       32.36       27.18      1.13 o 
   7   2   1       28.53       30.33      1.08 o 
   8   2   1        3.88        5.84      1.75 o 
  -8   3   1       28.90       32.85      2.26 o 
  -7   3   1       27.22       25.41      1.51 o 
  -6   3   1       12.23        8.07      0.99 o 
  -5   3   1      847.59      828.00      7.85 o 
  -4   3   1      250.94      227.59      4.26 o 
  -3   3   1      423.40      460.64      3.59 o 
  -2   3   1     2279.24     2184.64     11.57 o 
  -1   3   1      677.58      697.60      1.48 o 
   0   3   1      451.12      364.36      1.98 o 
   1   3   1      805.45      770.08      5.48 o 
   2   3   1      629.77      610.70      6.45 o 
   3   3   1      702.13      705.38      8.46 o 
   4   3   1       85.51       94.64      1.25 o 
   5   3   1      424.66      419.98      5.26 o 
   6   3   1       11.23        8.22      0.88 o 
   7   3   1       32.67       30.42      1.87 o 
  -7   4   1        2.64       -1.49      1.88 o 
  -6   4   1       20.35       26.26      1.24 o 
  -5   4   1      753.80      742.58     21.27 o 
  -4   4   1        0.68       -0.48      1.08 o 
  -3   4   1      795.87      724.18      1.74 o 
  -2   4   1     3346.73     3274.69      5.96 o 
  -1   4   1      374.22      420.45      1.35 o 
   0   4   1       51.88       46.13      0.47 o 
   1   4   1       67.85       65.20      0.96 o 
   2   4   1     1262.03     1229.93      5.27 o 
   3   4   1     1565.22     1506.07      8.26 o 
   4   4   1       70.82       76.73      1.54 o 
   5   4   1        5.82        9.91      1.49 o 
   6   4   1       48.34       51.20      1.80 o 
   7   4   1        9.27        8.45      1.37 o 
  -7   5   1        4.78        1.65      1.28 o 
  -6   5   1      161.96      177.69      6.14 o 
  -5   5   1        1.53        6.57      1.49 o 
  -4   5   1      134.93      125.91      1.87 o 
  -3   5   1      638.83      651.28      3.07 o 
  -2   5   1      356.71      368.25      2.01 o 
  -1   5   1      208.34      207.13      0.95 o 
   0   5   1       59.34       41.10      0.59 o 
   1   5   1     3690.43     3866.11     12.72 o 
   2   5   1       50.48       37.46      0.57 o 
   3   5   1      209.22      224.63      1.42 o 
   4   5   1     2314.24     2212.06     26.45 o 
   5   5   1      134.45      142.34      1.64 o 
   6   5   1       70.35       77.95      3.33 o 
   7   5   1       42.79       38.33      1.51 o 
  -7   6   1        7.93        0.62      1.33 o 
  -6   6   1      292.53      291.61      6.05 o 
  -5   6   1       82.32       85.18      1.93 o 
  -4   6   1      672.48      654.20      3.69 o 
  -3   6   1       33.29       38.43      1.23 o 
  -2   6   1       14.07       14.17      0.72 o 
  -1   6   1     1160.55     1337.95      2.53 o 
   0   6   1      778.22      836.33      7.66 o 
   1   6   1       62.48       68.09      1.27 o 
   2   6   1       59.15       58.66      0.62 o 
   3   6   1       38.83       42.61      0.94 o 
   4   6   1      887.63      890.70     43.82 o 
   5   6   1       93.20       98.65      1.66 o 
   6   6   1       10.14        6.48      1.20 o 
   7   6   1       17.33       16.83      1.01 o 
  -7   7   1        9.13        5.77      1.24 o 
  -6   7   1       92.32       84.32      1.68 o 
  -5   7   1       71.79       78.18      2.09 o 
  -4   7   1       15.07       13.18      3.06 o 
  -3   7   1      248.38      235.57      1.72 o 
  -2   7   1     1338.97     1374.94      6.33 o 
  -1   7   1       42.61       32.72      1.15 o 
   0   7   1       66.30       53.73      0.72 o 
   1   7   1     1063.99     1055.73      8.59 o 
   2   7   1      111.98      105.46      2.53 o 
   3   7   1      230.76      248.58      3.63 o 
   4   7   1      303.77      303.22      2.78 o 
   5   7   1       20.71       16.47      1.27 o 
   6   7   1      126.19      119.99      4.83 o 
   7   7   1        4.51        7.07      1.46 o 
  -6   8   1       72.11       72.79      3.42 o 
  -5   8   1       79.14       82.31      1.65 o 
  -3   8   1       31.12       29.30      1.83 o 
  -2   8   1      101.74       75.77      2.43 o 
  -1   8   1      151.74      148.73      4.34 o 
   0   8   1       76.79       59.99      2.17 o 
   1   8   1        2.83        2.05      0.89 o 
   2   8   1       23.40       20.60      0.96 o 
   3   8   1     1131.03     1172.86      5.50 o 
   4   8   1      113.13      126.01      2.60 o 
   5   8   1        4.08        4.40      1.96 o 
   6   8   1       38.45       46.68      2.19 o 
  -6   9   1        1.37        6.16      2.05 o 
  -5   9   1      149.14      160.62      1.99 o 
  -4   9   1      112.26      110.09      1.74 o 
  -3   9   1      164.90      169.17      2.59 o 
  -2   9   1      530.84      520.95      7.73 o 
  -1   9   1       15.09       19.20      1.41 o 
   0   9   1      195.00      174.80      1.19 o 
   1   9   1        1.12        0.83      0.92 o 
   2   9   1     1000.55     1014.75     13.49 o 
   3   9   1        6.62        3.76      1.76 o 
   4   9   1       48.17       52.78      1.99 o 
   5   9   1       33.54       39.06      2.18 o 
  -5  10   1        4.48        3.95      2.02 o 
  -4  10   1       20.45       29.34      1.44 o 
  -3  10   1       55.65       53.76      1.57 o 
  -2  10   1       10.32       13.59      1.39 o 
  -1  10   1      490.51      500.39      8.18 o 
   0  10   1       69.71       63.74      1.30 o 
   1  10   1       75.15       72.57      4.56 o 
   2  10   1       19.67       17.93      2.85 o 
   3  10   1       28.34       23.89      1.79 o 
   4  10   1       11.36        9.58      1.90 o 
   5  10   1        9.41        8.48      1.87 o 
  -4  11   1        8.55        5.58      1.32 o 
  -3  11   1      114.87      115.96      4.46 o 
  -2  11   1      160.45      158.72      8.28 o 
  -1  11   1       74.51       72.05      1.82 o 
   0  11   1     1071.55     1140.73      6.26 o 
   1  11   1       60.93       46.70      1.39 o 
   2  11   1        3.26        3.93      1.10 o 
   3  11   1       14.84       18.11      1.74 o 
   4  11   1        3.74        5.91      1.85 o 
  -3  12   1      166.57      187.29      2.35 o 
  -2  12   1       30.47       47.13      2.02 o 
  -1  12   1      211.93      236.34     10.87 o 
   0  12   1        5.21       31.53      2.33 o 
   1  12   1       31.53       33.76      1.47 o 
   2  12   1        3.29       -1.53      1.93 o 
   3  12   1      268.67      294.04      3.48 o 
  -2  13   1       69.49       78.80      1.79 o 
  -1  13   1       83.33       85.62      1.98 o 
   0  13   1        1.31       -1.59      1.59 o 
   1  13   1       25.04       25.42      1.67 o 
   2  13   1       42.30       32.61      2.34 o 
  -8   0   2       98.43       99.08      2.71 o 
  -6   0   2       51.18       46.43      0.92 o 
  -4   0   2      111.82      108.96      1.19 o 
  -2   0   2     8545.55     8540.03    420.22 o 
   2   0   2     1094.72     1129.58      2.09 o 
   4   0   2        0.13        0.10      0.49 o 
   6   0   2      277.11      263.04     11.38 o 
   8   0   2        8.05        8.21      0.96 o 
  -8   1   2       72.96       80.96      1.76 o 
  -7   1   2       32.06       32.16      1.42 o 
  -6   1   2      217.76      212.87      3.15 o 
  -5   1   2        3.91        4.48      0.43 o 
  -4   1   2        0.70        2.21      0.36 o 
  -3   1   2     1093.18     1096.30      4.93 o 
  -2   1   2      236.54      226.37      0.59 o 
  -1   1   2     5396.54     5959.59     23.54 o 
   0   1   2       75.35       57.95      0.33 o 
   1   1   2     2286.14     2356.86     20.10 o 
   2   1   2     5832.68     5603.24    121.25 o 
   3   1   2     1081.62     1144.19      5.18 o 
   4   1   2        6.41        9.28      0.47 o 
   5   1   2      145.43      152.80      3.31 o 
   6   1   2      112.24      113.98      1.48 o 
   7   1   2       30.65       42.00      4.50 o 
   8   1   2       14.08       17.11      1.01 o 
  -8   2   2       17.30       21.22      1.50 o 
  -7   2   2       10.14        6.83      1.14 o 
  -6   2   2       61.13       61.42      2.53 o 
  -5   2   2        0.58       -0.57      0.66 o 
  -4   2   2     1712.97     1713.99      9.66 o 
  -3   2   2     4240.46     4322.22     33.20 o 
  -2   2   2        1.60        7.80      0.23 o 
  -1   2   2     1828.65     1937.64      3.61 o 
   0   2   2    10719.34    10676.33    122.02 o 
   1   2   2        1.59        5.81      0.20 o 
   2   2   2     6111.95     6033.23     29.76 o 
   3   2   2      166.27      156.28      0.75 o 
   4   2   2      396.93      393.39      1.78 o 
   5   2   2        0.64        1.41      0.65 o 
   6   2   2       20.05       18.41      0.90 o 
   7   2   2       57.07       62.08      1.36 o 
   8   2   2        0.05        0.98      2.24 o 
  -8   3   2       12.44       17.84      1.38 o 
  -7   3   2       16.82       16.28      2.99 o 
  -6   3   2      272.88      257.33      5.42 o 
  -5   3   2      293.42      295.36      3.29 o 
  -4   3   2      808.89      824.97      7.13 o 
  -3   3   2       33.55       38.80      0.36 o 
  -2   3   2     2125.16     2170.37     15.66 o 
  -1   3   2     2158.83     2198.47     19.84 o 
   0   3   2     2252.84     2317.68     39.96 o 
   1   3   2      306.10      295.69      5.90 o 
   2   3   2       12.98       14.77      0.44 o 
   3   3   2        0.18       -0.31      0.31 o 
   4   3   2      186.69      177.74      5.47 o 
   5   3   2      401.01      406.79      2.89 o 
   6   3   2       87.63       85.09      1.01 o 
   7   3   2       97.92       84.79      5.27 o 
  -7   4   2       31.76       29.04      2.13 o 
  -6   4   2      251.35      261.15      2.50 o 
  -5   4   2      115.13      124.13      2.60 o 
  -4   4   2        7.77        3.88      0.57 o 
  -3   4   2      102.50      128.18      3.02 o 
  -2   4   2     1155.52     1228.19      3.53 o 
  -1   4   2       19.94       20.70      0.46 o 
   0   4   2       19.63       13.23      0.73 o 
   1   4   2       52.30       47.62      0.31 o 
   2   4   2       57.20       64.11      0.41 o 
   3   4   2      457.20      442.98      2.06 o 
   4   4   2      793.99      795.98     15.44 o 
   5   4   2       28.08       24.63      1.47 o 
   6   4   2      112.31       97.76      2.27 o 
   7   4   2       16.41       21.63      2.13 o 
  -6   5   2      274.78      279.30      1.94 o 
  -5   5   2      388.93      406.71      3.38 o 
  -4   5   2      145.06      141.56      2.38 o 
  -3   5   2      923.58      902.74      3.69 o 
  -2   5   2      866.58      955.06      3.23 o 
  -1   5   2      355.03      404.92      1.60 o 
   0   5   2     2827.44     2855.97     27.41 o 
   1   5   2      512.01      467.29      0.99 o 
   2   5   2      199.34      205.11      2.23 o 
   3   5   2      808.32      803.16      8.29 o 
   4   5   2      626.31      628.07     16.54 o 
   5   5   2       36.74       31.25      1.17 o 
   6   5   2        0.29       -0.30      0.83 o 
   7   5   2      127.02      129.70      1.66 o 
  -7   6   2       29.85       24.63      1.38 o 
  -6   6   2        0.93       14.41      1.87 o 
  -5   6   2        0.85        1.91      1.46 o 
  -4   6   2      159.69      159.89      1.79 o 
  -3   6   2     1953.46     1994.46      5.69 o 
  -2   6   2       56.39       59.58      1.03 o 
  -1   6   2       89.25       74.62      0.89 o 
   0   6   2       56.77       74.36      1.33 o 
   1   6   2     2754.97     2804.21     14.31 o 
   2   6   2        0.13        1.08      0.39 o 
   3   6   2        0.53        1.51      0.73 o 
   4   6   2      170.87      198.60      9.83 o 
   5   6   2      386.01      382.36     10.69 o 
   6   6   2       25.90       22.63      1.30 o 
   7   6   2       40.46       45.37      2.13 o 
  -7   7   2        2.59       -1.66      2.06 o 
  -6   7   2       25.49       32.64      2.26 o 
  -5   7   2      797.00      798.59      4.65 o 
  -4   7   2       87.59       89.26      1.84 o 
  -3   7   2      348.58      348.17      2.64 o 
  -2   7   2      760.18      715.50      7.13 o 
  -1   7   2      164.23      197.07      3.19 o 
   0   7   2       59.36       82.94      1.91 o 
   1   7   2      729.03      716.35     11.16 o 
   2   7   2      357.13      361.76      1.82 o 
   3   7   2     1489.95     1562.64      6.07 o 
   4   7   2      446.15      476.73      8.96 o 
   5   7   2        7.93        5.16      1.08 o 
   6   7   2      131.75      128.82      5.03 o 
  -6   8   2        7.55        7.24      2.47 o 
  -5   8   2      105.34      109.68      2.13 o 
  -4   8   2       31.40       25.30      1.17 o 
  -3   8   2       74.61       84.11      1.29 o 
  -2   8   2       28.28       28.66      3.48 o 
  -1   8   2       41.03       34.15      1.77 o 
   0   8   2      222.66      236.10      1.18 o 
   1   8   2      214.01      201.79      3.90 o 
   2   8   2        0.24       -0.84      0.84 o 
   3   8   2      329.78      329.29      3.15 o 
   4   8   2       11.80       12.19      2.01 o 
   5   8   2        6.55        3.76      1.72 o 
   6   8   2       93.09       94.27      2.55 o 
  -6   9   2      101.09      112.64      2.92 o 
  -5   9   2       13.86       13.56      1.38 o 
  -4   9   2       16.02       12.23      1.34 o 
  -3   9   2       40.03       47.72      3.54 o 
  -2   9   2       66.56       73.00      1.45 o 
  -1   9   2     1673.32     1654.82     10.68 o 
   0   9   2       27.11       17.35      1.57 o 
   1   9   2      258.08      268.80      1.81 o 
   2   9   2       38.59       51.83      6.72 o 
   3   9   2      196.94      200.96      2.71 o 
   4   9   2       30.70       21.66      1.83 o 
   5   9   2       98.77      102.56      2.51 o 
   6   9   2       10.78       10.32      2.00 o 
  -5  10   2        4.77        5.11      1.38 o 
  -4  10   2      471.97      479.79      8.30 o 
  -3  10   2        5.03        2.13      1.62 o 
  -2  10   2       69.62       63.71      2.58 o 
  -1  10   2       22.83       23.49      1.77 o 
   0  10   2      220.60      197.70      2.25 o 
   1  10   2       65.82       74.64      4.59 o 
   2  10   2      610.85      611.98     14.66 o 
   3  10   2        3.08        2.61      1.62 o 
   4  10   2       34.50       36.61      1.91 o 
   5  10   2       31.10       36.64      2.26 o 
  -4  11   2       17.09       21.83      1.70 o 
  -3  11   2      155.29      151.84      3.05 o 
  -2  11   2       27.64       33.17      1.45 o 
  -1  11   2      298.68      285.64      4.65 o 
   0  11   2       68.39       89.83      1.85 o 
   1  11   2      425.02      439.34      6.91 o 
   2  11   2       54.51       48.62      1.29 o 
   3  11   2       92.06       97.44      2.34 o 
   4  11   2       15.62       27.05      2.12 o 
  -3  12   2       42.64       61.26      3.56 o 
  -2  12   2      249.07      255.66     13.85 o 
  -1  12   2        4.27        4.53      2.29 o 
   0  12   2      309.21      330.21      3.93 o 
   1  12   2       93.37      115.89      7.66 o 
   2  12   2       31.95       36.32      2.18 o 
   3  12   2        0.32        7.17      1.83 o 
  -2  13   2       10.21       10.32      2.78 o 
  -1  13   2       31.85       17.71      1.67 o 
   0  13   2        4.27        7.82      1.53 o 
   1  13   2       18.44       20.52      1.92 o 
   2  13   2        0.75       -0.64      1.96 o 
  -7   0   3       38.11       38.37      1.91 o 
  -5   0   3     1148.24     1128.50     55.04 o 
  -3   0   3      739.80      734.47      4.70 o 
  -1   0   3     5537.38     6048.35     24.24 o 
   1   0   3    33729.51    28142.42    939.53 o 
   3   0   3       10.06        4.93      0.32 o 
   5   0   3       22.88       22.70      0.79 o 
   7   0   3       24.97       33.00      4.82 o 
  -8   1   3       18.04       21.70      2.17 o 
  -7   1   3        0.04       -0.01      1.75 o 
  -6   1   3        4.36        5.74      1.27 o 
  -5   1   3      168.13      154.06      4.10 o 
  -4   1   3      339.65      354.94      2.59 o 
  -3   1   3        5.79       12.49      0.49 o 
  -2   1   3     8648.43     9083.09    215.81 o 
  -1   1   3     3283.48     3959.92     34.63 o 
   0   1   3       56.24       81.02      2.21 o 
   1   1   3     4343.75     4407.35     84.82 o 
   2   1   3      108.81      112.95      0.93 o 
   3   1   3        2.17        4.47      0.37 o 
   4   1   3      109.65       95.65      1.05 o 
   5   1   3       34.40       35.40      0.79 o 
   6   1   3        2.23        2.13      0.59 o 
   7   1   3      526.84      540.56     25.17 o 
   8   1   3        1.95        5.16      1.14 o 
  -8   2   3        0.02       -1.51      1.86 o 
  -7   2   3        9.80       12.30      1.30 o 
  -6   2   3       34.43       39.06      1.28 o 
  -5   2   3      229.11      213.01      3.78 o 
  -4   2   3      123.21      141.03      1.96 o 
  -3   2   3       30.19       38.76      0.71 o 
  -2   2   3      919.27     1058.10      1.76 o 
  -1   2   3    33364.29    34721.04     99.90 o 
   0   2   3      500.94      625.07      8.68 o 
   1   2   3      508.09      542.29      9.61 o 
   2   2   3        3.06        4.16      0.53 o 
   3   2   3      489.05      489.58      3.04 o 
   4   2   3      489.75      452.12      1.21 o 
   5   2   3      556.31      538.76      5.84 o 
   6   2   3        5.51        5.16      1.39 o 
   7   2   3        0.32        5.32      1.76 o 
  -8   3   3        0.18       -0.82      1.26 o 
  -7   3   3      160.03      149.86      1.85 o 
  -6   3   3       14.83       12.70      1.83 o 
  -5   3   3      131.85      116.75      2.69 o 
  -4   3   3      200.25      176.42      1.02 o 
  -3   3   3      111.28      103.64      0.69 o 
  -2   3   3     2228.03     2317.83     16.13 o 
  -1   3   3     2645.42     2860.72      5.26 o 
   0   3   3       31.87       27.14      0.80 o 
   1   3   3       79.33       68.81      1.44 o 
   2   3   3      163.93      208.31      1.76 o 
   3   3   3     1260.44     1263.17      6.11 o 
   4   3   3       24.06       20.48      0.80 o 
   5   3   3        1.27        1.30      0.67 o 
   6   3   3       75.05       74.03      1.23 o 
   7   3   3       83.34       86.65      1.36 o 
  -7   4   3        1.52        1.21      2.69 o 
  -6   4   3        0.37        4.18      2.34 o 
  -5   4   3       88.15       79.07      1.19 o 
  -4   4   3      501.60      460.98      2.24 o 
  -3   4   3        0.29        2.56      0.26 o 
  -2   4   3      387.63      417.53      4.02 o 
  -1   4   3     2436.48     2596.89      3.76 o 
   0   4   3        4.95        6.50      0.86 o 
   1   4   3     1058.07      988.92      7.50 o 
   2   4   3       72.22       79.68      0.80 o 
   3   4   3     1400.75     1400.18      7.52 o 
   4   4   3       64.88       74.21      1.13 o 
   5   4   3       69.50       63.29      1.22 o 
   6   4   3       66.21       67.65      1.03 o 
   7   4   3       27.50       30.63      1.14 o 
  -6   5   3      288.26      310.35      3.39 o 
  -5   5   3       29.58       24.02      1.78 o 
  -4   5   3      180.20      171.58      3.63 o 
  -3   5   3      572.94      549.67     13.66 o 
  -2   5   3      815.06      828.48     19.21 o 
  -1   5   3        5.91        2.91      0.43 o 
   0   5   3      111.41      107.39      1.16 o 
   1   5   3     1445.03     1411.07      5.75 o 
   2   5   3      164.24      135.46      1.61 o 
   3   5   3       73.69       73.34      1.01 o 
   4   5   3      698.99      692.32     21.07 o 
   5   5   3        0.11       -1.47      1.47 o 
   6   5   3       97.87       91.61      1.16 o 
   7   5   3       22.64       20.68      2.19 o 
  -7   6   3       15.05       13.72      2.23 o 
  -6   6   3      388.05      393.74      3.69 o 
  -5   6   3      163.27      151.37      2.40 o 
  -4   6   3      233.66      227.06      5.71 o 
  -3   6   3       77.15       70.04      3.41 o 
  -2   6   3      166.07      156.94      1.13 o 
  -1   6   3      115.81      170.11      2.96 o 
   0   6   3      697.38      681.35      6.98 o 
   1   6   3      578.24      659.00      5.35 o 
   2   6   3      241.60      226.11      1.14 o 
   3   6   3       53.75       50.17      0.94 o 
   4   6   3     2306.40     2362.45    116.40 o 
   5   6   3       42.66       50.39      1.84 o 
   6   6   3       58.73       63.45      2.28 o 
   7   6   3        1.99        2.76      1.38 o 
  -7   7   3        0.89        1.24      1.80 o 
  -6   7   3      105.94      108.20      2.40 o 
  -5   7   3        5.01        8.30      1.62 o 
  -4   7   3       15.20       12.31      0.96 o 
  -3   7   3      284.95      303.16      1.85 o 
  -2   7   3     1427.25     1420.14      3.73 o 
  -1   7   3      439.90      400.39      2.24 o 
   0   7   3      243.04      241.92      1.37 o 
   1   7   3       19.05       18.77      2.26 o 
   2   7   3      577.58      556.71     10.23 o 
   3   7   3      106.35      108.18      2.26 o 
   4   7   3      870.70      850.23      4.71 o 
   5   7   3      146.54      143.71      2.27 o 
   6   7   3      152.92      147.55      5.17 o 
  -6   8   3       25.35       20.50      1.34 o 
  -5   8   3       85.58       80.56      1.42 o 
  -4   8   3       13.57       10.95      1.55 o 
  -3   8   3      216.22      196.73      5.19 o 
  -2   8   3      167.12      137.05      2.13 o 
  -1   8   3      195.90      182.20      1.50 o 
   0   8   3       10.67        5.48      0.57 o 
   1   8   3       58.31       53.42      1.05 o 
   2   8   3       14.50        9.21      0.87 o 
   3   8   3      433.40      416.77      3.39 o 
   4   8   3      394.81      419.55      3.59 o 
   5   8   3       66.87       62.31      2.19 o 
   6   8   3       69.61       71.76      2.23 o 
  -6   9   3       28.99       28.41      2.38 o 
  -5   9   3      131.68      144.28      1.95 o 
  -4   9   3      301.16      276.96      9.66 o 
  -3   9   3       74.01       65.21      3.51 o 
  -2   9   3      655.88      608.98     12.72 o 
  -1   9   3        0.18        2.65      1.03 o 
   0   9   3      195.49      200.68      2.11 o 
   1   9   3       24.79       13.99      1.11 o 
   2   9   3      958.58      955.04     23.23 o 
   3   9   3       49.54       56.69      1.91 o 
   4   9   3        9.50       13.07      1.77 o 
   5   9   3       26.52       24.04      2.00 o 
  -5  10   3       11.01        9.10      1.42 o 
  -4  10   3       50.42       65.67      1.68 o 
  -3  10   3        6.41        0.55      2.00 o 
  -2  10   3        1.14       -0.09      1.13 o 
  -1  10   3      587.34      596.10      9.60 o 
   0  10   3       19.10       20.79      3.92 o 
   2  10   3        4.84       11.79      2.74 o 
   3  10   3       64.53       64.14      2.05 o 
   4  10   3        7.78        3.87      1.84 o 
   5  10   3       41.43       39.93      2.12 o 
  -4  11   3       14.46       11.20      1.42 o 
  -3  11   3        0.00       -0.17      1.72 o 
  -2  11   3      437.30      429.65      7.10 o 
  -1  11   3        1.79        5.70      1.17 o 
   0  11   3      197.29      200.75      2.45 o 
   1  11   3      198.53      216.32      7.02 o 
   2  11   3       13.50       10.67      1.11 o 
   3  11   3       16.34       18.65      1.90 o 
   4  11   3       61.26       72.25      2.28 o 
  -3  12   3       74.02       85.90      2.59 o 
  -2  12   3        8.20       10.75      1.49 o 
  -1  12   3      136.00      152.79      3.19 o 
   0  12   3        0.93        7.75      2.06 o 
   1  12   3      359.09      346.57      4.90 o 
   2  12   3       10.62        7.06      1.81 o 
   3  12   3       34.21       36.34      2.18 o 
  -2  13   3        0.51        0.67      2.23 o 
  -1  13   3        6.60        6.34      1.59 o 
   0  13   3       25.11       24.68      2.29 o 
   1  13   3       46.36       51.32      1.56 o 
   2  13   3       39.18       31.93      2.05 o 
  -8   0   4       21.56       26.61      2.18 o 
  -6   0   4      777.23      808.09      4.86 o 
  -4   0   4       57.50       58.67      0.61 o 
  -2   0   4    12864.14    13333.92     27.89 o 
   0   0   4     1881.96     1570.17      2.49 o 
   2   0   4       20.10       15.58      0.51 o 
   4   0   4      400.19      420.22      5.62 o 
   6   0   4      138.28      116.05      1.57 o 
  -8   1   4       38.42       39.90      3.33 o 
  -7   1   4       21.39       23.69      1.41 o 
  -6   1   4      551.57      552.84      5.73 o 
  -5   1   4      467.07      493.50      2.92 o 
  -4   1   4       17.82       20.72      0.67 o 
  -3   1   4       48.76       36.15      0.99 o 
  -2   1   4      165.36      161.69      2.48 o 
  -1   1   4     2134.27     2363.65      2.55 o 
   0   1   4     9600.78     8828.83     23.82 o 
   1   1   4      152.58      164.80      3.42 o 
   2   1   4      508.13      518.30      3.70 o 
   3   1   4     1215.80     1366.91      4.89 o 
   4   1   4      137.52      149.78      2.22 o 
   5   1   4      135.93      126.29      2.11 o 
   6   1   4       38.42       40.60      0.78 o 
   7   1   4      121.01      128.12      1.37 o 
  -7   2   4       41.49       37.31      1.51 o 
  -6   2   4       84.56       85.28      1.50 o 
  -5   2   4      191.46      180.92      3.08 o 
  -4   2   4      113.59      100.79      1.57 o 
  -3   2   4     1642.02     1775.80      7.46 o 
  -2   2   4       56.39       46.31      0.51 o 
  -1   2   4     2993.34     3309.23      5.07 o 
   0   2   4       23.85       40.29      3.19 o 
   1   2   4      301.55      326.60      3.15 o 
   2   2   4     6414.50     6040.52    127.80 o 
   3   2   4      912.91      981.80      4.99 o 
   4   2   4      113.62      124.43      1.32 o 
   5   2   4      128.63      123.61      2.21 o 
   6   2   4      113.78      109.50      4.51 o 
   7   2   4       95.05       89.77      5.78 o 
  -8   3   4       23.70       26.85      1.43 o 
  -7   3   4       11.89       14.07      2.91 o 
  -6   3   4      115.17      111.75      2.39 o 
  -5   3   4        6.14        2.80      0.70 o 
  -4   3   4      162.33      152.23      2.30 o 
  -3   3   4      287.00      268.10      0.86 o 
  -2   3   4       71.93      106.41      8.90 o 
  -1   3   4     3800.38     3939.28    100.85 o 
   0   3   4     3101.30     3325.96     23.74 o 
   1   3   4      584.76      701.79      6.44 o 
   2   3   4       45.72       40.83      0.46 o 
   3   3   4      260.63      243.23      3.44 o 
   4   3   4        6.00        7.87      0.74 o 
   5   3   4        1.25        0.94      0.67 o 
   6   3   4       68.66       67.14      2.96 o 
   7   3   4        7.28        6.09      4.03 o 
  -7   4   4       82.84       76.83      5.93 o 
  -6   4   4        8.00        9.58      2.43 o 
  -5   4   4       15.35       16.97      0.98 o 
  -4   4   4      247.76      255.34      3.76 o 
  -3   4   4      326.63      379.68      3.73 o 
  -2   4   4      205.86      314.34      1.07 o 
  -1   4   4     2528.61     2633.94     20.09 o 
   0   4   4      132.66      129.58      0.63 o 
   1   4   4     1231.61     1372.86      9.28 o 
   2   4   4     1968.28     2038.41      7.75 o 
   3   4   4      430.33      402.05      1.51 o 
   4   4   4       98.36       93.40      2.05 o 
   5   4   4      151.86      156.50      3.17 o 
   6   4   4       39.88       36.24      1.18 o 
   7   4   4       25.28       27.94      1.25 o 
  -7   5   4       25.11       22.50      2.03 o 
  -6   5   4      167.70      165.74      2.72 o 
  -5   5   4      179.79      202.94      2.73 o 
  -4   5   4       16.51       14.51      0.83 o 
  -3   5   4     1151.88     1148.65     17.83 o 
  -2   5   4        8.96       11.74      0.90 o 
  -1   5   4       47.86       35.16      0.57 o 
   0   5   4     3330.82     3453.44      9.29 o 
   1   5   4      470.55      436.95      4.87 o 
   2   5   4     2611.92     2719.86     15.52 o 
   3   5   4      783.09      756.80      6.00 o 
   4   5   4      567.21      546.04      4.70 o 
   5   5   4      191.49      163.58      5.25 o 
   6   5   4        1.48        0.26      0.85 o 
   7   5   4       41.25       44.47      2.78 o 
  -7   6   4       79.55       91.75      2.61 o 
  -6   6   4        7.81       13.53      1.99 o 
  -5   6   4       39.39       39.81      1.82 o 
  -4   6   4      243.23      234.40      2.61 o 
  -3   6   4     1456.37     1417.68     20.05 o 
  -2   6   4       14.70       14.35      1.18 o 
  -1   6   4       40.48       36.37      1.94 o 
   0   6   4        2.44        3.42      0.45 o 
   1   6   4       22.61       21.53      0.64 o 
   2   6   4      329.69      326.93      3.49 o 
   3   6   4       35.37       33.04      0.86 o 
   4   6   4        2.51        7.68      2.31 o 
   5   6   4       54.70       58.11      1.30 o 
   6   6   4        5.03        4.50      1.17 o 
   7   6   4       30.63       36.35      4.13 o 
  -7   7   4       37.03       46.19      2.19 o 
  -6   7   4       72.48       76.35      2.38 o 
  -5   7   4      323.75      327.98      3.28 o 
  -4   7   4      207.81      213.54      1.76 o 
  -3   7   4        0.05       -0.51      1.08 o 
  -2   7   4        1.52       -1.35      1.44 o 
  -1   7   4      198.65      187.12      7.52 o 
   0   7   4        7.89       16.49      0.93 o 
   1   7   4      740.14      720.17      7.25 o 
   2   7   4      141.22      129.01      1.23 o 
   3   7   4     1672.98     1679.91      6.07 o 
   4   7   4       14.53       15.82      1.96 o 
   5   7   4       16.10       18.47      1.85 o 
   6   7   4       13.09       10.84      1.70 o 
  -6   8   4        0.92       -0.74      1.91 o 
  -5   8   4       43.27       48.37      1.92 o 
  -4   8   4        1.54        0.30      0.88 o 
  -3   8   4      232.62      245.81      7.13 o 
  -2   8   4      204.91      203.87      1.86 o 
  -1   8   4       87.13       94.66      3.50 o 
   0   8   4       25.91       29.18      1.31 o 
   1   8   4        3.51        1.98      2.54 o 
   2   8   4      243.61      215.26      4.84 o 
   3   8   4        3.92        2.16      1.59 o 
   4   8   4       16.50       16.71      1.80 o 
   5   8   4       62.85       65.05      2.19 o 
   6   8   4        2.17        1.37      1.77 o 
  -6   9   4        6.02        8.27      2.14 o 
  -5   9   4        2.69        2.21      1.27 o 
  -4   9   4       10.77        7.60      1.74 o 
  -3   9   4      144.84      132.99      5.12 o 
  -2   9   4        9.88        9.22      1.15 o 
  -1   9   4     1216.92     1160.60      5.67 o 
   0   9   4      326.91      316.62      3.49 o 
   1   9   4       37.96       38.08      1.12 o 
   2   9   4        4.99        5.43      1.00 o 
   3   9   4      333.70      334.82      3.11 o 
   4   9   4        0.03       -0.18      1.54 o 
   5   9   4        8.37       10.31      1.86 o 
  -5  10   4        9.03        3.12      1.91 o 
  -4  10   4       12.75       13.51      2.25 o 
  -3  10   4       84.71       72.45      3.07 o 
  -2  10   4        0.25       -0.78      1.17 o 
  -1  10   4       39.08       26.02      1.71 o 
   0  10   4       25.72       21.12      3.30 o 
   1  10   4        0.99       -0.43      1.08 o 
   2  10   4      728.38      732.68      8.00 o 
   3  10   4        1.30       -0.36      1.52 o 
   4  10   4        8.79       11.59      1.66 o 
   5  10   4       47.41       58.03      2.26 o 
  -4  11   4        0.68        0.54      1.95 o 
  -3  11   4       41.57       42.90      1.91 o 
  -2  11   4        0.68        4.93      2.03 o 
  -1  11   4      144.89      148.09      2.77 o 
   0  11   4      133.92      117.35      2.49 o 
   1  11   4      237.16      258.94      3.29 o 
   2  11   4       18.50       13.16      1.22 o 
   3  11   4        0.36       -0.52      1.76 o 
   4  11   4        3.84        6.17      1.68 o 
  -3  12   4       28.47       43.43      1.71 o 
  -2  12   4      587.28      590.10     26.28 o 
  -1  12   4       93.00      117.61      2.81 o 
   0  12   4       71.08       75.68      2.39 o 
   1  12   4       19.40       28.07      2.45 o 
   2  12   4       19.97       19.63      1.71 o 
   3  12   4       31.73       35.02      2.06 o 
  -2  13   4      107.31      116.76      3.29 o 
  -1  13   4      152.25      144.30      3.36 o 
   0  13   4        9.82       13.48      2.12 o 
   1  13   4        7.84        5.80      1.32 o 
   2  13   4        5.54        6.59      1.94 o 
  -7   0   5        0.95        2.24      1.94 o 
  -5   0   5      411.05      397.27      3.25 o 
  -3   0   5       66.54       73.88      0.37 o 
  -1   0   5     5475.92     5163.16     21.17 o 
   1   0   5    40811.58    39277.92    593.24 o 
   3   0   5        9.19       15.97      0.47 o 
   5   0   5      268.72      286.02      2.09 o 
   7   0   5       38.43       42.38      1.50 o 
  -8   1   5        3.61        1.15      1.73 o 
  -7   1   5       25.06       21.12      1.31 o 
  -6   1   5        2.76        7.51      3.46 o 
  -5   1   5      462.84      459.08      6.16 o 
  -4   1   5      160.39      175.66      1.99 o 
  -3   1   5     1893.86     1928.09      7.64 o 
  -2   1   5     4406.67     4629.80     64.51 o 
  -1   1   5     4505.20     4770.12    114.84 o 
   0   1   5       31.83       39.16      0.98 o 
   1   1   5     3135.88     3114.74     55.68 o 
   2   1   5      949.78     1053.82      4.79 o 
   3   1   5      400.46      421.13      4.21 o 
   4   1   5      519.46      527.79      7.96 o 
   5   1   5      168.72      170.07      3.24 o 
   6   1   5       25.78       21.24      1.89 o 
   7   1   5      227.79      219.87      1.58 o 
  -8   2   5        8.89        7.26      1.67 o 
  -7   2   5       73.00       75.90      1.62 o 
  -6   2   5       55.96       57.33      1.41 o 
  -5   2   5        9.90       10.17      0.96 o 
  -4   2   5        0.40        0.02      0.38 o 
  -3   2   5     3026.45     3232.00      6.05 o 
  -2   2   5      478.73      514.68      2.33 o 
  -1   2   5      440.37      410.68      1.69 o 
   0   2   5      958.88     1042.62      5.11 o 
   1   2   5      451.71      523.99      7.30 o 
   2   2   5        4.45        4.99      0.70 o 
   3   2   5      788.24      756.46      6.92 o 
   4   2   5      247.97      232.98      1.45 o 
   5   2   5      496.50      489.23      4.75 o 
   6   2   5       22.22       25.39      0.99 o 
   7   2   5        6.12        6.60      1.25 o 
  -8   3   5        9.46        9.90      1.81 o 
  -7   3   5       99.09       98.99      6.03 o 
  -6   3   5      166.66      162.01      7.17 o 
  -5   3   5      131.05      122.86      3.14 o 
  -4   3   5      802.27      794.58      3.46 o 
  -3   3   5       24.58       19.75      0.73 o 
  -2   3   5     4071.65     4527.26     20.47 o 
  -1   3   5      546.38      606.82      2.34 o 
   0   3   5     1960.00     2013.66     12.25 o 
   1   3   5      171.41      169.10      1.51 o 
   2   3   5        1.92        8.22      0.30 o 
   3   3   5      844.64      904.99      6.09 o 
   4   3   5      146.22      136.18      0.96 o 
   5   3   5        2.83        1.76      0.66 o 
   6   3   5      243.96      251.50      6.19 o 
   7   3   5        0.56        1.42      3.03 o 
  -7   4   5       37.50       56.11      2.34 o 
  -6   4   5        0.29       -0.88      1.04 o 
  -5   4   5      489.33      460.94     14.16 o 
  -4   4   5      997.14     1008.10      7.37 o 
  -3   4   5      107.10      110.13      2.54 o 
  -2   4   5      684.57      710.08      2.30 o 
  -1   4   5     1029.90     1067.48      3.49 o 
   0   4   5       33.52       36.14      0.54 o 
   1   4   5     4718.52     4719.00     43.18 o 
   2   4   5      262.02      234.61      2.32 o 
   3   4   5      486.22      496.20      1.15 o 
   4   4   5      714.53      699.51      4.60 o 
   5   4   5      135.53      127.23      2.70 o 
   6   4   5      123.91      115.50      5.01 o 
   7   4   5        9.73       10.01      1.61 o 
  -7   5   5        0.01        4.61      1.99 o 
  -6   5   5       94.35       97.35      2.45 o 
  -5   5   5      511.79      498.47      3.78 o 
  -4   5   5       96.44       89.02      3.22 o 
  -3   5   5      170.96      154.87      1.28 o 
  -2   5   5       11.02        9.29      0.94 o 
  -1   5   5      164.93      157.46      8.17 o 
   0   5   5      255.59      215.57      0.77 o 
   1   5   5        4.60        5.94      0.44 o 
   2   5   5      485.22      460.29      7.01 o 
   3   5   5        3.92        4.10      0.40 o 
   4   5   5      263.56      253.83      4.48 o 
   5   5   5      166.35      156.51      5.97 o 
   6   5   5       95.59       87.60      2.66 o 
   7   5   5       13.53       15.69      1.23 o 
  -7   6   5       58.59       67.41      2.34 o 
  -6   6   5      104.24      109.69      2.44 o 
  -5   6   5        3.19        0.58      1.74 o 
  -4   6   5       56.21       47.67      1.80 o 
  -3   6   5      177.04      169.34      1.74 o 
  -2   6   5      222.28      244.86      2.29 o 
  -1   6   5       10.02        6.13      1.23 o 
   0   6   5      345.23      334.53      3.80 o 
   1   6   5      466.45      557.68      1.49 o 
   2   6   5     1414.59     1440.21      7.69 o 
   3   6   5      159.50      162.52      1.27 o 
   4   6   5        7.47        5.11      1.01 o 
   5   6   5        6.27       10.54      1.08 o 
   6   6   5        0.27        0.43      1.04 o 
   7   6   5       14.33       12.40      1.38 o 
  -7   7   5        0.35        1.09      1.82 o 
  -6   7   5       45.66       46.37      2.03 o 
  -5   7   5        7.70        7.91      1.78 o 
  -4   7   5      267.85      278.47      2.51 o 
  -3   7   5       51.17       63.71      1.64 o 
  -2   7   5      532.49      517.66      3.37 o 
  -1   7   5     1840.49     1823.04     16.45 o 
   0   7   5       80.90       73.42      1.10 o 
   1   7   5       10.67       11.58      1.87 o 
   2   7   5      494.97      477.80      6.47 o 
   3   7   5       13.91       15.64      1.78 o 
   4   7   5      360.31      378.13      3.33 o 
   5   7   5        1.22        2.15      1.68 o 
   6   7   5       28.34       35.26      1.80 o 
  -6   8   5       20.74       16.40      1.91 o 
  -5   8   5       26.57       20.95      1.74 o 
  -4   8   5       58.46       48.26      1.46 o 
  -3   8   5     1016.27      944.80     13.74 o 
  -2   8   5      421.57      401.53      3.29 o 
  -1   8   5       35.18       38.05      3.14 o 
   0   8   5      109.58       99.18      2.48 o 
   1   8   5     1321.84     1245.50      3.31 o 
   2   8   5       68.49       67.82      1.15 o 
   3   8   5        3.62        3.25      1.54 o 
   4   8   5      514.04      529.09      3.89 o 
   5   8   5        4.40        5.93      1.67 o 
   6   8   5        0.83        2.09      1.81 o 
  -6   9   5      149.24      148.21      2.88 o 
  -5   9   5       10.43       14.48      3.24 o 
  -4   9   5       21.59       22.19      1.75 o 
  -3   9   5        4.59        3.76      1.52 o 
  -2   9   5      215.28      197.34      2.66 o 
  -1   9   5      102.43      104.89      1.37 o 
   0   9   5     1205.38     1191.68      4.53 o 
   1   9   5      134.36      137.89      1.44 o 
   2   9   5      288.17      297.75      3.90 o 
   3   9   5      128.58      151.08      2.45 o 
   4   9   5       63.32       64.69      2.09 o 
   5   9   5        4.95        6.97      1.72 o 
  -5  10   5        2.71        1.05      1.21 o 
  -4  10   5        7.61        3.96      1.22 o 
  -3  10   5      280.85      274.27     16.13 o 
  -2  10   5        0.63       -1.07      1.07 o 
  -1  10   5        9.62       12.07      1.69 o 
   0  10   5       74.53       71.85      2.28 o 
   1  10   5      413.11      381.12      2.21 o 
   2  10   5        0.28        1.53      1.24 o 
   3  10   5       22.36       19.32      1.97 o 
   5  10   5       52.56       59.38      2.36 o 
  -4  11   5        9.79        5.48      1.57 o 
  -3  11   5      122.15      129.85      8.19 o 
  -2  11   5      557.81      529.53     20.27 o 
  -1  11   5        0.59        0.30      1.86 o 
   0  11   5      153.51      147.28      1.62 o 
   1  11   5        1.62        2.24      1.38 o 
   2  11   5       43.87       41.38      1.68 o 
   3  11   5       12.63        7.35      1.90 o 
   4  11   5      142.90      155.94      3.09 o 
  -3  12   5        9.81       15.72      1.59 o 
  -2  12   5       26.43       43.73      3.74 o 
  -1  12   5       97.42       97.70      2.75 o 
   0  12   5       38.52       25.11      2.60 o 
   1  12   5      289.41      261.07      9.99 o 
   2  12   5       17.64       20.19      1.89 o 
  -2  13   5        0.02        1.89      2.25 o 
  -1  13   5       33.45       33.53      2.34 o 
   0  13   5        9.16        6.90      1.78 o 
   1  13   5       33.75       29.39      1.34 o 
  -8   0   6        0.68       -0.95      2.11 o 
  -6   0   6       54.62       60.62      1.99 o 
  -4   0   6      423.21      402.07      2.72 o 
  -2   0   6    10382.31    10571.75    301.30 o 
   0   0   6     4178.94     3580.82     78.26 o 
   2   0   6        0.84        7.49      0.40 o 
   4   0   6      561.30      521.94      2.47 o 
   6   0   6       34.50       26.02      1.28 o 
  -8   1   6       48.45       51.07      2.77 o 
  -7   1   6        3.20        2.59      1.21 o 
  -6   1   6        2.53        1.29      1.48 o 
  -5   1   6      108.76      107.63      1.57 o 
  -4   1   6       38.50       38.33      0.93 o 
  -3   1   6       65.99       79.18      0.41 o 
  -2   1   6     1012.21     1177.67      5.17 o 
  -1   1   6     3010.60     3161.60     19.40 o 
   0   1   6       20.40       20.90      0.37 o 
   1   1   6      836.46      900.94      3.84 o 
   2   1   6     4293.64     4432.20     54.62 o 
   3   1   6       75.26       58.61      1.28 o 
   4   1   6      107.64      109.86      1.87 o 
   5   1   6       12.26       12.85      0.75 o 
   6   1   6      370.58      356.14      2.90 o 
   7   1   6        3.09        7.63      1.72 o 
  -8   2   6        6.69        1.97      3.16 o 
  -7   2   6        0.03        0.43      1.54 o 
  -6   2   6       20.29       19.94      1.22 o 
  -5   2   6       99.66       95.29      2.07 o 
  -4   2   6        2.87        2.78      0.66 o 
  -3   2   6      241.32      258.95      1.95 o 
  -2   2   6      350.70      370.29      3.50 o 
  -1   2   6      552.77      684.07      2.17 o 
   0   2   6     7026.25     6373.72    185.58 o 
   1   2   6       94.14       91.06      1.89 o 
   2   2   6     1745.53     1755.34      7.13 o 
   3   2   6       70.40       81.91      1.14 o 
   4   2   6       96.48       89.95      1.49 o 
   5   2   6      410.25      411.69      2.68 o 
   6   2   6       66.08       66.53      1.54 o 
   7   2   6       22.47       20.69      1.42 o 
  -7   3   6        8.75       10.47      2.81 o 
  -6   3   6      242.17      224.96      9.02 o 
  -5   3   6        0.10       -0.88      0.88 o 
  -4   3   6      403.83      406.62      1.87 o 
  -3   3   6     3189.66     3190.79     22.75 o 
  -2   3   6        5.28        6.35      1.58 o 
  -1   3   6      169.60      179.01      1.38 o 
   0   3   6        2.19        4.09      0.26 o 
   1   3   6     1324.33     1524.69     10.65 o 
   2   3   6      225.45      270.79      2.42 o 
   3   3   6      169.19      161.04      0.77 o 
   4   3   6        1.61        2.23      0.74 o 
   5   3   6        0.93        0.54      0.65 o 
   6   3   6       38.07       35.97      1.51 o 
   7   3   6       31.57       27.08      1.55 o 
  -7   4   6       58.72       71.60      2.44 o 
  -6   4   6        3.08        2.74      1.55 o 
  -5   4   6        0.13       -0.28      1.41 o 
  -4   4   6        9.23       10.54      0.76 o 
  -3   4   6       45.54       51.48      1.62 o 
  -2   4   6      439.99      399.13      5.61 o 
  -1   4   6      578.10      568.86      4.82 o 
   0   4   6       32.82       21.90      0.37 o 
   1   4   6      234.20      295.05      6.58 o 
   2   4   6     1010.51     1074.81      4.49 o 
   3   4   6      260.59      237.95      3.19 o 
   4   4   6      433.42      426.13     13.22 o 
   5   4   6        4.18        2.13      0.93 o 
   6   4   6        7.15        7.15      0.96 o 
   7   4   6       46.93       57.83      1.85 o 
  -7   5   6       30.63       33.20      2.28 o 
  -6   5   6        1.87        1.51      1.76 o 
  -5   5   6      182.56      187.53      2.67 o 
  -4   5   6      156.77      154.25      2.29 o 
  -3   5   6      146.48      135.74      4.68 o 
  -2   5   6     1759.59     1796.24      5.20 o 
  -1   5   6      378.02      388.31      5.99 o 
   0   5   6      142.92      160.44      2.67 o 
   1   5   6     1181.24     1204.23     12.12 o 
   2   5   6     1625.23     1608.27      8.36 o 
   3   5   6      358.85      322.06      6.30 o 
   4   5   6      103.33       92.44      2.40 o 
   5   5   6      423.11      428.19     16.95 o 
   6   5   6        5.70        3.54      0.79 o 
   7   5   6       19.97       26.12      1.58 o 
  -7   6   6        6.97        7.55      1.85 o 
  -6   6   6        2.14       -1.08      1.71 o 
  -5   6   6      356.93      347.34      3.39 o 
  -4   6   6      174.98      165.32      5.07 o 
  -3   6   6      203.22      193.97      1.48 o 
  -2   6   6      167.76      196.07      2.13 o 
  -1   6   6       53.14       57.37      0.75 o 
   0   6   6       15.41       24.90      0.66 o 
   1   6   6        0.06        1.18      0.58 o 
   2   6   6        9.46       14.71      1.42 o 
   3   6   6      173.39      167.62      2.08 o 
   5   6   6      489.46      483.60     24.23 o 
   6   6   6       54.25       67.76      2.58 o 
  -6   7   6       79.93       77.13      2.40 o 
  -5   7   6      110.96       89.84      2.20 o 
  -4   7   6      245.18      214.20      1.78 o 
  -3   7   6        2.71        3.72      1.14 o 
  -2   7   6      148.07      120.00      2.05 o 
  -1   7   6     1299.49     1286.98     11.45 o 
   0   7   6        1.23        2.22      0.65 o 
   1   7   6     1036.13      981.18      2.76 o 
   2   7   6      329.83      339.96      4.23 o 
   3   7   6      187.87      184.48      2.33 o 
   4   7   6      361.61      384.78      3.29 o 
   5   7   6        4.58        5.05      1.69 o 
   6   7   6       43.14       43.46      1.87 o 
  -6   8   6       12.07        7.19      1.69 o 
  -5   8   6        9.06        7.29      1.61 o 
  -4   8   6       15.02        9.17      0.98 o 
  -3   8   6       12.45        9.71      2.80 o 
  -2   8   6       28.02       33.46      1.76 o 
  -1   8   6       17.89       16.35      0.83 o 
   0   8   6      403.71      400.48      9.11 o 
   1   8   6       14.29       20.64      5.34 o 
   2   8   6      681.86      671.13     12.02 o 
   3   8   6      201.38      219.29      2.66 o 
   4   8   6      263.72      257.82      2.86 o 
   5   8   6       18.57       16.55      1.63 o 
   6   8   6        4.74        5.17      1.49 o 
  -6   9   6        2.03        1.84      2.08 o 
  -5   9   6        8.70        8.07      1.12 o 
  -4   9   6      128.47      129.19      1.60 o 
  -3   9   6      493.35      428.97     11.27 o 
  -2   9   6       40.24       36.02      1.78 o 
  -1   9   6      232.62      213.27      1.29 o 
   0   9   6      267.96      266.02      6.16 o 
   1   9   6       16.04       17.58      1.06 o 
   2   9   6       92.94       82.08      1.28 o 
   3   9   6      557.54      565.80      4.03 o 
   4   9   6       62.46       61.19      2.25 o 
   5   9   6        4.78        5.76      1.92 o 
  -5  10   6        0.44       -0.85      1.55 o 
  -4  10   6       10.34        4.56      1.58 o 
  -3  10   6      109.43      121.95      2.61 o 
  -2  10   6        3.06        0.22      1.17 o 
  -1  10   6       52.86       59.44      1.13 o 
   0  10   6      497.31      473.50      2.32 o 
   1  10   6        0.92        1.71      1.03 o 
   2  10   6      170.47      155.03      2.92 o 
   3  10   6        5.97        3.18      1.72 o 
   5  10   6       54.66       56.29      2.33 o 
  -4  11   6       16.77       13.91      1.64 o 
  -3  11   6       11.26        9.14      2.41 o 
  -2  11   6        7.03        7.00      1.89 o 
  -1  11   6      166.75      159.37      2.76 o 
   0  11   6       80.93       76.81      1.75 o 
   1  11   6      146.18      152.64      1.79 o 
   2  11   6       35.70       32.09      2.98 o 
   3  11   6       20.63       18.39      2.07 o 
  -3  12   6        3.73        2.32      1.38 o 
  -2  12   6      444.09      490.03      4.64 o 
  -1  12   6      120.01      150.90      2.97 o 
   0  12   6        2.25        5.18      1.20 o 
   1  12   6       19.73       22.87      1.27 o 
   2  12   6       35.47       40.81      2.11 o 
   3  12   6       10.20        7.30      2.11 o 
  -1  13   6       23.37       32.58      2.51 o 
   0  13   6        9.06       14.10      2.08 o 
   1  13   6       21.13       20.21      1.37 o 
  -7   0   7      271.45      262.69      3.39 o 
  -5   0   7       82.94       74.81      2.01 o 
  -3   0   7     2177.08     2277.37      6.79 o 
  -1   0   7      321.70      295.93      1.30 o 
   1   0   7     8161.53     7392.91     67.28 o 
   3   0   7      574.41      548.07      3.92 o 
   5   0   7      788.36      772.66      3.36 o 
   7   0   7      102.85       96.71      1.68 o 
  -8   1   7       16.12       14.17      2.40 o 
  -7   1   7      215.52      225.38      2.24 o 
  -6   1   7       75.56       84.74      1.66 o 
  -5   1   7      968.42      949.74      3.37 o 
  -4   1   7      337.15      352.91      3.09 o 
  -3   1   7       77.01       66.61      0.86 o 
  -2   1   7      888.68      810.26      4.29 o 
  -1   1   7        5.16        5.34      1.14 o 
   0   1   7      580.47      584.16      1.35 o 
   1   1   7     3000.54     3043.67     17.28 o 
   2   1   7      188.70      175.51      2.80 o 
   3   1   7       62.57       65.25      0.78 o 
   4   1   7       76.41       72.72      0.73 o 
   5   1   7       73.91       74.44      2.63 o 
   6   1   7       45.27       46.10      2.05 o 
   7   1   7       34.14       41.31      1.10 o 
  -8   2   7        3.44        4.19      1.86 o 
  -7   2   7        3.82        3.07      1.42 o 
  -6   2   7       53.00       50.78      3.41 o 
  -5   2   7       24.91       23.90      1.08 o 
  -4   2   7       23.56       30.67      0.70 o 
  -3   2   7     1401.50     1373.15      5.84 o 
  -2   2   7     5260.30     5603.54     67.89 o 
  -1   2   7      276.96      345.28      3.78 o 
   0   2   7      177.53      209.10      2.55 o 
   1   2   7     6861.97     6347.10    166.82 o 
   2   2   7     1249.14     1438.94      8.32 o 
   3   2   7     1203.53     1163.36      1.90 o 
   4   2   7       48.83       47.39      1.86 o 
   5   2   7      118.94      126.20      1.80 o 
   6   2   7      146.87      141.41      1.97 o 
   7   2   7       29.60       32.99      1.38 o 
  -7   3   7       61.62       68.54      3.27 o 
  -6   3   7       32.03       30.40      1.23 o 
  -5   3   7       32.58       29.54      0.79 o 
  -4   3   7      908.07      943.82      4.06 o 
  -3   3   7      504.10      511.94      5.87 o 
  -2   3   7       58.05       65.18      0.90 o 
  -1   3   7      596.81      597.04      2.41 o 
   0   3   7       40.25       74.63      3.05 o 
   1   3   7     1298.78     1305.87      2.80 o 
   2   3   7      366.06      431.64      4.59 o 
   3   3   7       35.32       33.89      0.60 o 
   4   3   7       31.09       32.44      0.96 o 
   5   3   7        1.38        1.63      2.16 o 
   6   3   7       87.11       97.33      1.84 o 
   7   3   7       24.00       23.35      1.36 o 
  -7   4   7       33.17       42.92      2.35 o 
  -6   4   7        4.22        4.77      1.68 o 
  -5   4   7       53.75       58.34      1.98 o 
  -4   4   7      310.19      316.51      3.81 o 
  -3   4   7      259.35      282.67      2.45 o 
  -2   4   7      107.51       87.72      0.97 o 
  -1   4   7        4.84        5.43      0.34 o 
   0   4   7      233.59      226.24      2.11 o 
   1   4   7     2654.89     2727.16     15.32 o 
   2   4   7       28.01       36.19      1.27 o 
   3   4   7        2.50        3.21      0.52 o 
   4   4   7       43.35       45.04      1.36 o 
   5   4   7        0.23        1.30      1.10 o 
   6   4   7       73.46       70.74      1.80 o 
   7   4   7       21.35       21.39      1.52 o 
  -7   5   7        6.92        7.93      2.12 o 
  -6   5   7       28.38       25.65      1.83 o 
  -5   5   7      181.85      171.46      2.67 o 
  -4   5   7      135.35      147.78      2.16 o 
  -3   5   7       74.21       88.00      1.45 o 
  -2   5   7     1822.48     1882.40      5.37 o 
  -1   5   7      468.81      440.46      2.51 o 
   0   5   7      516.91      470.78      7.05 o 
   1   5   7      636.61      625.39      2.91 o 
   2   5   7      696.33      666.34     12.43 o 
   3   5   7       18.67       20.64      2.26 o 
   4   5   7      380.61      404.80      2.87 o 
   5   5   7        2.90        4.51      1.36 o 
   6   5   7        6.24        5.01      1.00 o 
   7   5   7        2.02        3.08      1.50 o 
  -7   6   7        7.99        4.22      1.94 o 
  -6   6   7       37.50       36.47      2.11 o 
  -4   6   7        0.45        0.48      0.88 o 
  -3   6   7       73.32       57.62      1.13 o 
  -2   6   7     2453.66     2366.76      6.51 o 
  -1   6   7      105.24      118.97      1.00 o 
   0   6   7      217.40      214.56      1.25 o 
   1   6   7       45.90       56.14      0.82 o 
   2   6   7      351.30      349.69      4.09 o 
   3   6   7       66.95       52.30      1.58 o 
   4   6   7        0.88        2.34      1.33 o 
   5   6   7        0.62        2.22      1.41 o 
   6   6   7       31.78       38.26      4.25 o 
  -6   7   7       19.17       27.11      2.09 o 
  -4   7   7      342.59      336.11      8.07 o 
  -3   7   7       45.49       41.41      1.03 o 
  -2   7   7      222.48      215.93      2.38 o 
  -1   7   7     1653.72     1662.27     25.63 o 
   0   7   7      608.63      580.40      2.75 o 
   1   7   7        6.92       12.24      1.95 o 
   2   7   7     1177.79     1136.00      3.04 o 
   3   7   7      256.38      256.81      2.59 o 
   4   7   7      660.09      687.75      4.12 o 
   5   7   7       67.09       72.26      2.10 o 
   6   7   7        3.28        2.18      1.78 o 
  -6   8   7       23.08       23.02      1.92 o 
  -5   8   7       33.35       32.88      1.74 o 
  -4   8   7      223.72      206.14      3.40 o 
  -3   8   7       95.66       81.84      2.85 o 
  -2   8   7      281.74      284.21      2.80 o 
  -1   8   7        2.75        6.08      1.08 o 
   0   8   7        2.12       10.85      0.88 o 
   1   8   7     1096.65     1060.75     31.67 o 
   2   8   7        0.02        0.82      0.89 o 
   3   8   7      126.20      134.75      2.29 o 
   4   8   7       24.15       31.84      1.96 o 
   5   8   7        0.82        0.13      1.92 o 
   6   8   7       10.75       12.54      2.19 o 
  -5   9   7        0.48        0.62      1.79 o 
  -4   9   7       25.16       19.19      1.50 o 
  -3   9   7        2.38        1.95      1.38 o 
  -2   9   7      103.16      106.71      2.12 o 
  -1   9   7        0.34        1.54      0.88 o 
   0   9   7      789.19      792.19     14.65 o 
   1   9   7      220.81      198.10      6.00 o 
   2   9   7       33.83       39.00      1.19 o 
   3   9   7        1.10        1.34      1.66 o 
   4   9   7      106.81      117.31      2.41 o 
   5   9   7        3.20        1.87      1.79 o 
  -5  10   7        0.60        3.60      1.70 o 
  -4  10   7       16.12       18.54      1.59 o 
  -3  10   7      156.69      163.05      2.73 o 
  -2  10   7       56.73       45.00      1.85 o 
  -1  10   7       64.03       58.85      1.21 o 
   0  10   7       41.95       50.56      1.22 o 
   1  10   7      367.26      337.78      2.10 o 
   2  10   7       56.29       51.72      2.80 o 
   3  10   7       33.96       25.45      1.93 o 
   4  10   7       29.13       17.16      2.18 o 
  -4  11   7       24.38       23.11      3.76 o 
  -3  11   7      114.84      116.93      7.14 o 
  -2  11   7      213.79      203.99      6.12 o 
  -1  11   7        6.20        6.00      1.04 o 
   0  11   7        3.91        2.53      1.06 o 
   1  11   7        6.30        3.04      1.99 o 
   2  11   7       68.69       72.75      3.03 o 
   3  11   7        1.92        0.53      1.63 o 
   4  11   7       78.52       78.63      2.33 o 
  -3  12   7       68.24       65.22      6.88 o 
  -2  12   7        0.26        4.29      1.98 o 
  -1  12   7      161.73      154.48      2.78 o 
   0  12   7        6.49        9.40      1.21 o 
   1  12   7      155.57      158.51      1.98 o 
   2  12   7        2.98        7.18      1.87 o 
   3  12   7        2.50        1.66      2.07 o 
  -1  13   7        5.98        7.13      1.95 o 
   0  13   7       38.31       32.97      1.93 o 
  -8   0   8        6.78        5.51      2.12 o 
  -6   0   8       18.19       21.61      1.71 o 
  -4   0   8     3021.71     3116.72      7.85 o 
  -2   0   8      276.06      258.39      4.47 o 
   0   0   8      319.87      315.12      9.21 o 
   2   0   8     6797.09     7085.95     37.53 o 
   4   0   8     1136.99     1087.74      3.69 o 
   6   0   8        4.73        1.12      1.13 o 
  -8   1   8       71.93       75.19      1.90 o 
  -7   1   8      113.48      112.87      1.84 o 
  -6   1   8        0.13       -1.14      1.14 o 
  -5   1   8      107.62      102.03      3.02 o 
  -4   1   8     1667.03     1686.10     11.06 o 
  -3   1   8      144.12      156.89      0.57 o 
  -2   1   8      287.75      312.72      0.91 o 
  -1   1   8     2077.90     2032.01      8.53 o 
   0   1   8       20.12       18.57      0.90 o 
   1   1   8     1188.78     1225.44      6.15 o 
   2   1   8      348.16      332.87      3.64 o 
   3   1   8       42.71       53.15      0.49 o 
   4   1   8       41.09       40.87      0.96 o 
   5   1   8      190.26      185.00      1.38 o 
   6   1   8      128.44      122.07      1.25 o 
   7   1   8        7.05        4.11      0.85 o 
  -7   2   8        0.34       -0.41      1.23 o 
  -6   2   8      118.96      129.64      1.74 o 
  -5   2   8      228.40      214.17      2.63 o 
  -4   2   8        6.77        7.68      0.64 o 
  -3   2   8      459.88      512.00      2.23 o 
  -2   2   8     1214.09     1230.31      8.33 o 
  -1   2   8        0.58        0.88      0.48 o 
   0   2   8     4061.43     3714.18     15.02 o 
   1   2   8     1412.25     1377.24     10.16 o 
   2   2   8      166.28      165.75      1.34 o 
   3   2   8      730.88      706.93      4.04 o 
   4   2   8      548.56      527.20      6.38 o 
   5   2   8      653.89      634.39      3.39 o 
   6   2   8       75.13       70.78      1.58 o 
   7   2   8        3.88        1.92      1.35 o 
  -7   3   8        0.75        3.01      2.04 o 
  -6   3   8      123.09      120.11      1.68 o 
  -5   3   8      371.17      365.72      3.47 o 
  -4   3   8      129.27      121.00      0.79 o 
  -3   3   8      796.67      774.77     16.04 o 
  -2   3   8     1431.75     1563.76      3.39 o 
  -1   3   8     2020.84     2131.52      4.71 o 
   0   3   8      405.42      422.39      4.14 o 
   1   3   8        0.08        0.87      0.34 o 
   2   3   8        5.47        2.19      0.40 o 
   3   3   8       38.27       39.57      1.53 o 
   4   3   8       94.66       85.26      1.09 o 
   5   3   8      246.78      223.39      2.33 o 
   6   3   8        0.03       -0.48      1.35 o 
   7   3   8        6.06        5.20      1.44 o 
  -7   4   8       23.20       24.25      2.26 o 
  -6   4   8        0.64        1.64      1.78 o 
  -5   4   8       24.01       26.15      1.70 o 
  -4   4   8       47.40       43.91      1.05 o 
  -3   4   8      111.50      115.69      1.53 o 
  -2   4   8      132.16      117.42      5.13 o 
  -1   4   8     1503.35     1535.30      2.34 o 
   0   4   8      820.03      924.57      8.82 o 
   1   4   8      220.74      259.54      3.03 o 
   2   4   8     1468.82     1479.85     13.16 o 
   3   4   8        1.04       -0.07      0.56 o 
   4   4   8      317.84      329.46      2.47 o 
   5   4   8      221.15      211.05      1.63 o 
   6   4   8        7.23        6.85      1.45 o 
   7   4   8       30.37       27.82      1.50 o 
  -7   5   8       10.72        9.59      2.10 o 
  -6   5   8       33.34       32.24      1.87 o 
  -5   5   8       86.87       92.25      2.30 o 
  -4   5   8      103.41       90.85      0.91 o 
  -3   5   8      199.78      204.91      1.98 o 
  -2   5   8      348.65      348.82      2.39 o 
  -1   5   8      801.23      846.22      3.53 o 
   0   5   8      500.06      490.86      6.99 o 
   1   5   8      526.50      523.69     10.56 o 
   2   5   8      534.51      579.38      2.66 o 
   3   5   8       59.99       43.00      1.25 o 
   4   5   8        6.45        6.70      1.27 o 
   5   5   8      130.00      138.48      1.50 o 
   6   5   8        1.05        1.70      1.38 o 
  -7   6   8       45.69       45.27      2.47 o 
  -6   6   8       43.12       40.85      2.10 o 
  -5   6   8      172.45      176.83      2.75 o 
  -4   6   8      181.00      148.89      1.49 o 
  -3   6   8        9.95       11.42      1.17 o 
  -2   6   8      225.54      211.34      2.24 o 
   0   6   8       15.74       16.54      3.16 o 
   1   6   8      283.64      286.28      4.41 o 
   2   6   8      311.94      323.89      8.25 o 
   3   6   8       86.31       89.75      1.02 o 
   4   6   8       35.56       34.06      1.53 o 
   5   6   8        0.55        1.61      1.46 o 
   6   6   8       10.45       13.50      1.13 o 
  -6   7   8        1.87       -0.36      1.86 o 
  -5   7   8        0.43       -1.71      1.71 o 
  -4   7   8        0.91        3.66      1.90 o 
  -3   7   8       38.62       28.98      1.49 o 
  -2   7   8        6.14        6.33      1.43 o 
  -1   7   8     1533.10     1492.67     29.37 o 
   0   7   8      102.09      113.02      2.91 o 
   1   7   8      439.64      434.58     12.88 o 
   2   7   8        5.87        6.07      0.84 o 
   3   7   8       49.83       46.79      1.61 o 
   4   7   8       83.45      115.83      2.23 o 
   5   7   8      299.04      311.76      3.24 o 
   6   7   8       41.70       45.86      1.41 o 
  -6   8   8        3.21        4.51      1.72 o 
  -5   8   8        8.98        4.20      1.63 o 
  -4   8   8        1.80        2.77      1.31 o 
  -3   8   8        3.47        2.76      1.28 o 
  -2   8   8      268.97      249.32      2.67 o 
  -1   8   8      886.70      824.48      3.16 o 
   0   8   8      503.50      488.45     17.65 o 
   1   8   8      235.98      239.92      3.69 o 
   2   8   8       58.51       47.29      1.09 o 
   3   8   8       19.02       19.42      1.69 o 
   4   8   8       73.80       73.54      2.21 o 
   5   8   8      141.57      150.75      2.74 o 
  -5   9   8      185.28      167.89      2.77 o 
  -4   9   8      100.92      108.74      3.14 o 
  -3   9   8      132.69      114.77      1.90 o 
  -2   9   8      240.57      225.26      2.65 o 
  -1   9   8      535.60      499.44      6.30 o 
   0   9   8        1.03        3.00      0.98 o 
   1   9   8      230.60      229.59      2.00 o 
   2   9   8      173.19      160.68      1.56 o 
   3   9   8      137.64      140.67      2.43 o 
   4   9   8        7.46        0.44      1.95 o 
   5   9   8       45.74       45.86      2.41 o 
  -5  10   8       93.02      100.42      2.37 o 
  -4  10   8       22.31       15.80      1.53 o 
  -3  10   8       55.87       62.61      2.11 o 
  -2  10   8       87.95       87.28      2.14 o 
  -1  10   8       29.50       26.56      1.01 o 
   0  10   8      431.58      435.09     11.77 o 
   1  10   8        0.14        2.14      1.05 o 
   2  10   8        7.64        4.36      1.69 o 
   3  10   8       84.43       88.55      2.15 o 
   4  10   8       11.89        3.49      1.85 o 
  -4  11   8       34.05       40.91      1.94 o 
  -3  11   8       20.06       23.19      1.94 o 
  -2  11   8       10.42        8.47      1.76 o 
  -1  11   8      170.42      158.37      6.85 o 
   0  11   8      102.03       98.68      3.82 o 
   1  11   8       62.34       66.71      3.66 o 
   2  11   8        9.28       10.00      3.54 o 
   3  11   8       34.40       36.25      2.04 o 
  -3  12   8        7.06        9.13      3.69 o 
  -2  12   8       31.40       37.76      2.35 o 
  -1  12   8        0.18        2.93      1.93 o 
   0  12   8        6.77        5.52      1.10 o 
   1  12   8        0.10        2.44      1.57 o 
   2  12   8      111.24      109.31      2.34 o 
  -7   0   9       38.26       44.90      2.27 o 
  -5   0   9      253.70      251.61      2.73 o 
  -3   0   9      227.45      221.42      5.57 o 
  -1   0   9     1240.77     1112.87      2.89 o 
   1   0   9      104.31      131.87      4.21 o 
   3   0   9       50.92       43.35      1.37 o 
   5   0   9      187.91      187.92      2.01 o 
   7   0   9       23.93       20.96      1.41 o 
  -7   1   9       38.88       38.80      1.88 o 
  -6   1   9       29.12       24.80      2.32 o 
  -5   1   9      293.98      278.48      3.92 o 
  -4   1   9     1707.23     1791.55      4.92 o 
  -3   1   9       36.87       36.81      0.47 o 
  -2   1   9      128.81      146.12      1.21 o 
  -1   1   9       62.55       51.44      0.74 o 
   0   1   9     1940.09     1874.97     10.48 o 
   1   1   9       56.17       68.73      1.40 o 
   2   1   9       13.56       13.13      0.65 o 
   3   1   9      171.48      166.52      0.83 o 
   4   1   9       17.70       23.19      1.49 o 
   5   1   9      189.12      168.85      3.29 o 
   6   1   9        0.12       -0.05      0.85 o 
   7   1   9       15.35       16.27      1.35 o 
  -7   2   9       47.86       45.56      2.13 o 
  -6   2   9        5.22        4.26      1.16 o 
  -5   2   9        7.82       10.97      0.81 o 
  -4   2   9        9.26        8.96      1.15 o 
  -3   2   9      437.63      428.04      2.17 o 
  -2   2   9      920.69     1035.96      4.25 o 
  -1   2   9      146.35      173.94      3.89 o 
   0   2   9      213.43      254.31      1.18 o 
   1   2   9      364.84      360.23      3.47 o 
   2   2   9       28.53       32.58      1.72 o 
   3   2   9      596.89      585.01      5.52 o 
   4   2   9       10.56        8.21      1.03 o 
   5   2   9       22.61       21.91      1.45 o 
   6   2   9       59.44       64.12      1.57 o 
   7   2   9       11.05        9.17      1.28 o 
  -7   3   9       67.06       86.12      2.56 o 
  -6   3   9       10.50       10.83      1.15 o 
  -5   3   9       63.87       58.29      0.97 o 
  -4   3   9      242.25      232.66      1.34 o 
  -3   3   9      247.38      231.42      5.99 o 
  -2   3   9      621.39      593.94      8.95 o 
  -1   3   9        4.99        6.16      0.81 o 
   0   3   9       25.59       25.90      1.38 o 
   1   3   9     2360.59     2367.91     12.13 o 
   2   3   9       33.93       34.93      1.02 o 
   3   3   9      438.95      409.62      3.67 o 
   4   3   9      617.15      619.03      2.20 o 
   5   3   9        6.22        4.33      1.35 o 
   6   3   9        0.40       -0.23      1.40 o 
   7   3   9       26.45       26.13      1.58 o 
  -7   4   9       11.69       11.58      2.08 o 
  -6   4   9      140.05      142.69      2.72 o 
  -5   4   9       60.63       49.13      1.91 o 
  -4   4   9        0.52        0.59      0.74 o 
  -3   4   9       57.41       55.76      1.22 o 
  -2   4   9      710.87      792.64      3.28 o 
  -1   4   9     2392.46     2489.93      5.73 o 
   0   4   9      464.66      439.61      6.36 o 
   1   4   9      908.57      958.34      6.38 o 
   2   4   9        0.87        1.69      0.56 o 
   3   4   9      367.71      374.46      1.53 o 
   4   4   9      219.78      204.12      2.30 o 
   5   4   9       53.59       59.08      1.18 o 
   6   4   9       51.72       48.62      1.75 o 
   7   4   9       13.44        8.83      1.54 o 
  -7   5   9       47.54       40.99      2.13 o 
  -6   5   9        0.18       -0.46      1.62 o 
  -5   5   9       79.56       73.16      2.14 o 
  -4   5   9      390.21      427.39      6.75 o 
  -3   5   9        5.37        4.99      1.15 o 
  -2   5   9      335.80      321.92      2.44 o 
  -1   5   9      547.93      575.29      3.00 o 
   0   5   9      506.99      487.00      1.73 o 
   1   5   9      568.56      585.23      1.93 o 
   2   5   9      681.84      740.07     13.11 o 
   3   5   9      371.47      362.12      1.60 o 
   4   5   9       29.38       23.48      1.39 o 
   5   5   9        4.17        2.16      0.98 o 
   6   5   9       32.16       34.02      1.61 o 
  -7   6   9        0.00       -1.62      2.32 o 
  -6   6   9        4.28        1.49      1.76 o 
  -5   6   9       31.64       26.34      1.81 o 
  -4   6   9       75.85       74.07      1.25 o 
  -3   6   9       31.06       26.42      1.31 o 
  -2   6   9       83.55       78.48      1.71 o 
  -1   6   9       96.95       71.40      1.74 o 
   0   6   9      172.38      163.59      1.22 o 
   1   6   9        6.71        2.73      0.70 o 
   2   6   9       47.83       47.49      0.91 o 
   3   6   9       77.95       61.77      2.20 o 
   4   6   9       71.28       72.37      1.76 o 
   5   6   9       21.36       15.62      1.55 o 
   6   6   9       61.22       68.94      5.27 o 
  -6   7   9       26.20       29.10      2.00 o 
  -5   7   9      159.21      159.14      2.66 o 
  -4   7   9      271.83      250.82      2.68 o 
  -3   7   9      603.36      601.15      3.62 o 
  -2   7   9        0.12        0.78      1.32 o 
  -1   7   9      132.33      147.72      2.09 o 
   0   7   9     1057.05     1042.49     25.86 o 
   1   7   9       22.19       26.10      1.22 o 
   2   7   9      292.92      272.97      3.53 o 
   3   7   9        0.02       -0.56      1.31 o 
   4   7   9       97.68      112.29      2.10 o 
   5   7   9        2.90        4.09      1.87 o 
   6   7   9        0.99       -0.75      1.56 o 
  -6   8   9      128.05      120.81      2.69 o 
  -5   8   9      143.47      131.41      2.46 o 
  -4   8   9       19.75       25.48      1.02 o 
  -3   8   9       12.52       15.84      1.44 o 
  -2   8   9      292.54      307.36      2.85 o 
  -1   8   9      420.49      406.98      3.12 o 
   0   8   9       39.90       34.42      2.64 o 
   1   8   9       41.73       33.27      0.98 o 
   2   8   9       30.06       28.32      1.00 o 
   3   8   9      193.43      172.64      2.41 o 
   4   8   9       23.42       26.70      1.78 o 
   5   8   9        4.67        1.71      1.66 o 
  -5   9   9        0.02        5.22      1.83 o 
  -4   9   9        9.08        7.78      0.97 o 
  -3   9   9       23.95       21.64      1.67 o 
  -2   9   9      180.13      173.76      2.40 o 
  -1   9   9      129.92      129.07      1.39 o 
   0   9   9      209.37      199.52      1.62 o 
   1   9   9      241.53      254.90      1.85 o 
   2   9   9       25.49       25.31      1.11 o 
   3   9   9       92.71      105.34      2.28 o 
   4   9   9      251.62      261.54      3.02 o 
   5   9   9        8.65        3.85      1.68 o 
  -5  10   9        5.44        9.38      1.59 o 
  -4  10   9        0.98        2.42      1.52 o 
  -3  10   9       52.71       53.89      1.99 o 
  -2  10   9       41.42       35.66      1.82 o 
  -1  10   9        8.83        8.24      0.91 o 
   0  10   9      101.75      100.94      1.34 o 
   1  10   9      322.72      301.95      7.24 o 
   2  10   9       22.69       21.95      1.88 o 
   3  10   9       72.10       76.60      2.24 o 
   4  10   9       13.24       12.47      1.96 o 
  -4  11   9      179.86      169.95      2.84 o 
  -3  11   9       19.90       17.10      1.83 o 
  -2  11   9        5.64       -0.71      1.79 o 
  -1  11   9        5.52        6.83      2.67 o 
   0  11   9        9.15        9.56      1.12 o 
   1  11   9        0.07        0.23      1.31 o 
   2  11   9      220.60      252.82      6.99 o 
   3  11   9        6.59        5.83      2.02 o 
  -1  12   9      189.53      207.01      3.14 o 
   0  12   9       14.04       19.51      2.68 o 
   1  12   9        6.51       10.58      4.24 o 
   2  12   9        9.80       12.16      1.64 o 
  -6   0  10      411.20      422.11      3.89 o 
  -4   0  10     1442.81     1461.26      3.85 o 
  -2   0  10      334.61      299.09      9.55 o 
   0   0  10     1643.88     1444.85     19.38 o 
   2   0  10     7677.32     7821.31    155.75 o 
   4   0  10      186.35      176.41      1.81 o 
   6   0  10      305.42      280.33      2.34 o 
  -7   1  10       10.43        6.41      1.34 o 
  -6   1  10      213.33      212.42      2.61 o 
  -5   1  10       36.75       32.21      1.14 o 
  -4   1  10      949.52      889.81     10.50 o 
  -3   1  10        0.02       -0.32      0.32 o 
  -2   1  10      106.18      108.11      0.67 o 
  -1   1  10       66.93       56.09      0.78 o 
   0   1  10        3.81        0.45      0.30 o 
   1   1  10       74.15       72.23      1.00 o 
   2   1  10      117.40      126.44      1.48 o 
   3   1  10       30.35       37.95      1.36 o 
   4   1  10      213.33      199.97      2.53 o 
   5   1  10      105.34      102.65      1.18 o 
   6   1  10       11.76       15.51      1.13 o 
   7   1  10        0.23        0.43      1.21 o 
  -7   2  10        4.85        7.13      2.74 o 
  -6   2  10        6.62        9.99      1.22 o 
  -5   2  10      109.39      107.69      2.06 o 
  -4   2  10      133.49      127.08      3.50 o 
  -3   2  10        0.47       -0.35      0.35 o 
  -2   2  10      410.88      420.47      4.84 o 
  -1   2  10     1839.00     1889.87      3.30 o 
   0   2  10     2290.37     2158.10      5.24 o 
   1   2  10       85.48       90.05      2.04 o 
   2   2  10      389.47      424.95      2.33 o 
   3   2  10       15.79       15.37      0.94 o 
   4   2  10      455.00      454.56      2.76 o 
   5   2  10      272.13      253.20      2.30 o 
   6   2  10       61.58       64.90      1.67 o 
   7   2  10        9.62        8.80      1.35 o 
  -7   3  10       19.50       24.43      1.91 o 
  -6   3  10       65.48       63.45      2.19 o 
  -5   3  10      298.46      298.61      2.84 o 
  -4   3  10       53.07       43.43      0.61 o 
  -3   3  10      492.33      514.36      5.97 o 
  -2   3  10      133.35      139.40      1.45 o 
  -1   3  10       27.83       24.33      1.05 o 
   0   3  10       25.71       39.57      1.55 o 
   1   3  10       15.63        4.96      0.68 o 
   2   3  10       45.09       43.92      0.89 o 
   3   3  10       23.31       21.57      1.06 o 
   4   3  10       50.64       51.84      1.64 o 
   5   3  10       32.72       30.42      1.46 o 
   6   3  10        5.46        2.46      1.37 o 
  -7   4  10        0.72        1.70      1.70 o 
  -6   4  10        2.09        1.84      1.68 o 
  -5   4  10        0.02        0.41      0.92 o 
  -4   4  10      166.70      150.26      1.06 o 
  -3   4  10      660.15      595.54      2.93 o 
  -2   4  10       74.39       96.22      1.42 o 
  -1   4  10       24.64       23.25      1.08 o 
   0   4  10     1446.61     1470.97      4.28 o 
   1   4  10      503.66      508.84      1.68 o 
   2   4  10      647.82      652.33      1.95 o 
   3   4  10        3.72        2.39      0.63 o 
   4   4  10       77.76       76.16      2.24 o 
   5   4  10      145.33      148.76      2.14 o 
   6   4  10       16.11       17.21      1.61 o 
  -7   5  10        7.42       10.46      2.22 o 
  -6   5  10       14.87        7.99      1.87 o 
  -5   5  10       43.87       47.66      1.99 o 
  -4   5  10      272.07      239.14      8.87 o 
  -3   5  10       27.76       30.67      1.30 o 
  -2   5  10       32.46       32.78      1.33 o 
  -1   5  10     1338.23     1443.18      4.72 o 
   0   5  10      243.30      232.10      2.31 o 
   1   5  10      311.00      256.19      1.15 o 
   2   5  10       38.64       45.27      0.90 o 
   3   5  10      103.81      103.45      2.09 o 
   4   5  10      270.76      244.60      2.32 o 
   5   5  10      221.98      251.03      3.06 o 
   6   5  10        5.81        7.37      1.42 o 
  -6   6  10       71.90       59.64      2.14 o 
  -5   6  10      175.40      178.78      2.75 o 
  -4   6  10       41.87       39.34      1.14 o 
  -3   6  10      216.88      212.65      2.43 o 
  -2   6  10      181.50      188.63      2.27 o 
  -1   6  10      524.81      544.38      3.22 o 
   0   6  10        4.60        3.21      0.78 o 
   1   6  10       19.78       19.47      0.82 o 
   2   6  10      183.87      176.69      1.32 o 
   3   6  10       63.73       65.39      0.98 o 
   4   6  10        1.24       -0.40      1.36 o 
   5   6  10       11.71       10.50      1.12 o 
   6   6  10       29.78       41.14      1.77 o 
  -6   7  10       18.92       18.05      1.77 o 
  -5   7  10        8.00       13.33      1.79 o 
  -4   7  10        9.07       14.40      1.08 o 
  -3   7  10      461.03      450.38      3.32 o 
  -1   7  10     2732.36     2872.27      7.59 o 
   0   7  10     1261.79     1201.14     18.25 o 
   1   7  10      202.15      209.99      2.01 o 
   2   7  10      104.00      108.71      4.92 o 
   3   7  10      196.16      196.29      2.29 o 
   4   7  10       72.90       83.12      1.97 o 
   5   7  10      177.94      172.75      2.65 o 
  -6   8  10        0.40       -0.51      2.13 o 
  -5   8  10       12.40       15.38      1.70 o 
  -4   8  10        4.10        5.65      0.92 o 
  -3   8  10      360.17      335.50      3.00 o 
  -2   8  10      730.09      691.98      3.99 o 
  -1   8  10       19.83       17.32      1.72 o 
   0   8  10      281.57      256.42      4.39 o 
   1   8  10      121.02      121.57      1.32 o 
   2   8  10       93.17       79.40      2.51 o 
   3   8  10        4.90        8.60      1.62 o 
   4   8  10       11.44        9.96      1.51 o 
   5   8  10      148.75      168.18      2.57 o 
  -5   9  10      168.67      162.87      2.74 o 
  -4   9  10       55.82       61.57      1.39 o 
  -3   9  10       26.33       24.29      1.69 o 
  -2   9  10       13.00       14.33      1.45 o 
  -1   9  10       41.03       41.04      1.60 o 
   0   9  10       76.78       57.94      2.94 o 
   1   9  10      351.21      357.56      5.86 o 
   2   9  10      117.93      117.42      1.45 o 
   3   9  10      107.33      122.00      2.24 o 
   4   9  10        0.15        3.32      1.76 o 
  -4  10  10        0.03        4.62      1.58 o 
  -3  10  10       19.38       20.41      1.55 o 
  -2  10  10      104.11      100.17      2.24 o 
  -1  10  10       57.06       48.54      1.78 o 
   0  10  10      170.42      161.69      1.57 o 
   1  10  10        0.02        3.68      4.13 o 
   2  10  10        0.08        0.76      0.98 o 
   3  10  10        5.26        3.49      1.64 o 
   4  10  10       27.71       34.83      2.18 o 
  -3  11  10        8.09        6.76      1.49 o 
  -2  11  10       91.84       98.02      2.48 o 
  -1  11  10       40.05       40.09      1.84 o 
   0  11  10        1.45       -0.25      1.10 o 
   1  11  10       11.91       11.83      3.99 o 
   2  11  10       15.02       15.61      1.36 o 
   3  11  10       97.18      100.48      2.29 o 
  -2  12  10        1.44        2.50      1.85 o 
  -1  12  10        2.88        6.71      1.64 o 
   0  12  10       61.08       54.80      1.41 o 
   1  12  10        0.69        4.54      1.46 o 
  -7   0  11       15.46       21.89      2.23 o 
  -5   0  11       33.16       30.25      1.53 o 
  -3   0  11     1384.69     1364.69      5.13 o 
  -1   0  11        7.40        6.97      0.66 o 
   1   0  11     1337.95     1383.27     27.66 o 
   3   0  11     1785.93     1757.33     28.70 o 
   5   0  11      100.03       88.98      1.55 o 
   7   0  11       34.69       34.75      1.60 o 
  -7   1  11       88.43       92.47      3.05 o 
  -6   1  11       90.98       94.27      1.81 o 
  -5   1  11       85.50       82.30      1.78 o 
  -4   1  11       51.30       46.52      2.12 o 
  -3   1  11        7.72        9.30      1.72 o 
  -2   1  11      344.21      334.92      3.87 o 
  -1   1  11       74.70       62.26      0.83 o 
   0   1  11      784.55      803.31      6.74 o 
   1   1  11        0.18        0.64      0.32 o 
   2   1  11       26.11       28.14      1.43 o 
   3   1  11     1041.04      983.06      4.17 o 
   4   1  11       20.78       19.45      1.28 o 
   5   1  11        2.32        2.50      0.76 o 
   6   1  11        1.64        2.79      0.84 o 
  -7   2  11        0.51        1.13      1.95 o 
  -6   2  11       15.35       15.19      1.25 o 
  -5   2  11       55.34       64.70      1.06 o 
  -4   2  11        0.21        0.67      0.68 o 
  -3   2  11        0.23       -0.43      0.46 o 
  -2   2  11        7.71        6.11      0.64 o 
  -1   2  11      718.58      750.15      4.70 o 
   0   2  11        4.68        5.34      0.81 o 
   1   2  11     1023.80      975.55      2.95 o 
   2   2  11       35.07       39.11      1.99 o 
   3   2  11     1970.70     1953.77      8.58 o 
   4   2  11      604.79      590.59      3.13 o 
   6   2  11       96.44       86.16      1.79 o 
  -7   3  11        1.00        1.91      2.06 o 
  -6   3  11       69.55       71.24      2.33 o 
  -5   3  11      320.76      318.36      2.14 o 
  -4   3  11      218.54      207.94      1.28 o 
  -3   3  11       66.27       58.62      1.12 o 
  -2   3  11      364.89      347.33      2.10 o 
  -1   3  11      283.18      285.25      1.39 o 
   0   3  11        0.01        5.12      3.28 o 
   1   3  11       47.41       48.64      1.45 o 
   2   3  11       14.56       19.14      0.61 o 
   3   3  11       18.81       20.64      0.89 o 
   4   3  11       52.61       55.12      1.00 o 
   5   3  11       41.07       35.45      1.42 o 
  -7   4  11       22.50       23.90      2.26 o 
  -6   4  11       80.59       81.05      2.44 o 
  -5   4  11       23.26       22.14      1.09 o 
  -4   4  11       56.62       51.50      1.19 o 
  -3   4  11      125.85      121.80      1.55 o 
  -2   4  11        3.59        3.63      0.97 o 
  -1   4  11     1657.86     1695.04      4.72 o 
   0   4  11      538.28      514.58      5.69 o 
   1   4  11        3.18        1.69      0.59 o 
   2   4  11      115.37      116.51      2.02 o 
   3   4  11       46.35       53.41      0.99 o 
   5   4  11       58.18       59.84      1.72 o 
   6   4  11        9.65        9.22      1.59 o 
  -7   5  11       13.03       15.58      2.30 o 
  -5   5  11       29.24       28.17      1.79 o 
  -4   5  11      169.00      179.30      4.42 o 
  -3   5  11      138.07      140.36      1.84 o 
  -2   5  11      653.81      620.89      3.28 o 
  -1   5  11       35.49       40.10      1.44 o 
   0   5  11      753.81      822.25      3.50 o 
   1   5  11       18.40       18.25      0.89 o 
   2   5  11      338.64      360.83      3.35 o 
   3   5  11      105.30      106.38      1.37 o 
   4   5  11      118.43      107.11      1.82 o 
   5   5  11        1.12        1.76      0.95 o 
   6   5  11       42.44       56.03      1.87 o 
  -6   6  11       41.61       42.40      2.24 o 
  -5   6  11        3.55        2.93      1.62 o 
  -4   6  11       71.38       72.42      1.27 o 
  -3   6  11      460.74      396.24      3.02 o 
  -2   6  11     1155.33     1161.13      4.75 o 
  -1   6  11       24.43       29.40      1.55 o 
   0   6  11       89.47       92.46      2.58 o 
   1   6  11        2.02        4.48      0.90 o 
   2   6  11      219.56      212.55      3.52 o 
   3   6  11        0.68       -0.94      0.94 o 
   4   6  11       15.68       14.26      1.41 o 
   5   6  11        0.20        1.04      1.54 o 
   6   6  11      124.90      140.47      2.39 o 
  -6   7  11       14.66       11.94      2.11 o 
  -5   7  11       32.60       30.86      1.74 o 
  -4   7  11        9.31        6.73      1.58 o 
  -3   7  11      457.15      438.91      3.45 o 
  -2   7  11       70.24       73.11      1.88 o 
  -1   7  11      266.87      273.83      2.69 o 
   0   7  11     1305.15     1330.94      9.15 o 
   1   7  11       32.32       28.79      0.94 o 
   2   7  11      139.86      128.86      5.65 o 
   3   7  11        7.95        5.87      1.28 o 
   4   7  11       77.80       84.29      2.01 o 
   5   7  11       55.74       67.22      2.10 o 
  -5   8  11       32.81       30.98      2.13 o 
  -4   8  11       35.71       27.93      3.27 o 
  -1   8  11      243.40      237.70      2.70 o 
   0   8  11       27.06       34.80      5.72 o 
   1   8  11       98.16       96.64      3.63 o 
   2   8  11       54.52       63.52      1.19 o 
   3   8  11       41.28       35.74      1.58 o 
   4   8  11        3.21        2.27      1.54 o 
   5   8  11       10.85       17.53      1.98 o 
  -5   9  11        7.74       11.74      2.09 o 
  -4   9  11       47.26       48.87      2.07 o 
  -3   9  11       32.66       29.84      1.87 o 
  -2   9  11       87.41       62.38      2.02 o 
  -1   9  11       47.54       47.91      1.77 o 
   0   9  11      279.39      254.47      1.79 o 
   1   9  11        8.67       16.65      2.50 o 
   2   9  11        0.07        2.94      1.34 o 
   3   9  11        7.88        2.87      1.68 o 
   4   9  11      219.76      244.16      3.01 o 
  -4  10  11        0.90        1.93      1.42 o 
  -3  10  11       16.25       16.36      1.54 o 
  -2  10  11       83.20       86.43      2.26 o 
  -1  10  11      161.44      145.73      2.47 o 
   0  10  11        4.64        1.95      1.91 o 
   1  10  11       28.75       28.04      4.22 o 
   2  10  11       38.66       28.90      1.14 o 
   3  10  11       93.87      101.59      2.29 o 
  -3  11  11       11.93       14.19      1.80 o 
  -2  11  11        8.29        7.70      1.77 o 
  -1  11  11       12.78        9.32      1.81 o 
   0  11  11       87.92       89.66      3.27 o 
   1  11  11        4.77        3.14      1.82 o 
   2  11  11       88.11      103.23      7.97 o 
  -1  12  11       71.59       94.05      2.53 o 
   0  12  11        2.28        6.80      2.64 o 
   1  12  11        0.13        1.10      1.47 o 
  -6   0  12      291.60      291.46      3.44 o 
  -4   0  12      169.06      155.66      1.58 o 
  -2   0  12      382.16      409.41      1.58 o 
   0   0  12      321.39      305.14     12.10 o 
   2   0  12     1366.23     1328.65      3.28 o 
   4   0  12       12.07        8.38      1.13 o 
   6   0  12      123.93      124.17      1.86 o 
  -7   1  12        0.18       -0.02      1.40 o 
  -6   1  12      180.75      166.03      2.06 o 
  -5   1  12       11.99       12.44      1.12 o 
  -4   1  12      504.05      504.08      2.49 o 
  -3   1  12      382.63      385.32      4.72 o 
  -2   1  12      396.74      390.25      3.53 o 
  -1   1  12        0.00        0.28      0.45 o 
   0   1  12      499.27      505.65      2.38 o 
   1   1  12       36.30       37.54      0.44 o 
   2   1  12      756.87      745.98      7.79 o 
   3   1  12      432.71      426.79      4.44 o 
   4   1  12      193.89      183.84      1.32 o 
   5   1  12       21.33       18.70      0.87 o 
   6   1  12        0.90        0.79      0.89 o 
  -7   2  12       73.66       73.84      2.63 o 
  -6   2  12        2.17        2.27      1.13 o 
  -5   2  12        7.20        8.48      1.00 o 
  -4   2  12       31.12       30.91      0.81 o 
  -3   2  12       38.15       40.39      1.57 o 
  -2   2  12      754.08      724.38      2.95 o 
  -1   2  12     2214.59     2249.36     14.43 o 
   0   2  12       75.65       82.20      0.64 o 
   1   2  12        1.35        0.55      0.84 o 
   2   2  12     1038.36     1003.06      8.75 o 
   3   2  12       35.17       33.05      1.90 o 
   4   2  12       71.99       78.94      1.51 o 
   5   2  12        0.61        0.05      1.20 o 
   6   2  12       83.49       80.00      1.76 o 
  -7   3  12       19.74       22.64      2.03 o 
  -6   3  12       50.71       60.26      2.33 o 
  -5   3  12      267.58      291.35      3.89 o 
  -4   3  12        4.85        3.61      0.59 o 
  -3   3  12      234.73      227.34      1.75 o 
  -2   3  12      581.48      530.17      2.50 o 
  -1   3  12       68.74       63.29      4.71 o 
   0   3  12        8.48        6.71      0.56 o 
   1   3  12      364.22      376.15      7.64 o 
   2   3  12       14.96       11.51      0.64 o 
   3   3  12      104.24       85.49      0.99 o 
   4   3  12       21.04       22.24      0.84 o 
   5   3  12       87.07       90.00      1.77 o 
   6   3  12       20.97       22.56      1.51 o 
  -7   4  12        2.63        3.65      1.79 o 
  -6   4  12        3.38        3.67      1.89 o 
  -5   4  12       73.32       82.14     12.56 o 
  -4   4  12       17.32       15.43      0.81 o 
  -3   4  12       60.52       61.85      1.26 o 
  -2   4  12      453.03      436.12      2.53 o 
  -1   4  12       96.15      105.95      1.60 o 
   0   4  12      752.29      782.76      2.62 o 
   1   4  12       45.11       38.72      1.28 o 
   2   4  12      202.90      209.38      4.72 o 
   3   4  12       28.69       29.80      0.78 o 
   4   4  12      100.22       94.05      1.48 o 
   5   4  12       51.76       51.81      1.61 o 
   6   4  12        1.11        2.41      1.55 o 
  -6   5  12       10.94        7.22      1.75 o 
  -5   5  12       50.74       42.89      1.19 o 
  -4   5  12      312.04      290.12      4.41 o 
  -3   5  12      247.86      252.01      2.37 o 
  -2   5  12        0.32        1.24      1.35 o 
  -1   5  12     1130.42     1175.10      4.39 o 
   0   5  12      158.11      146.22      1.82 o 
   1   5  12      356.16      328.25      3.60 o 
   2   5  12      462.58      463.68      1.85 o 
   3   5  12       71.38       79.51      1.01 o 
   4   5  12        0.46       -0.67      0.88 o 
   5   5  12        5.40        6.18      1.49 o 
   6   5  12       30.35       31.00      1.81 o 
  -6   6  12        5.38        0.76      1.69 o 
  -5   6  12        8.77        2.88      1.55 o 
  -4   6  12       12.39       10.92      1.64 o 
  -3   6  12       78.98       69.84      1.92 o 
  -2   6  12      405.08      399.36      2.99 o 
  -1   6  12       36.23       39.02      1.59 o 
   0   6  12      148.17      133.40      1.98 o 
   1   6  12        0.25        0.80      0.76 o 
   2   6  12        0.14        6.30      1.17 o 
   3   6  12        5.54        2.55      0.79 o 
   5   6  12        0.00       -0.84      1.01 o 
  -6   7  12        0.33       -0.88      1.72 o 
  -5   7  12       14.73       20.09      1.93 o 
  -4   7  12        5.28        0.43      1.59 o 
  -3   7  12      298.05      300.31      2.93 o 
  -2   7  12       12.61        9.79      1.69 o 
  -1   7  12      102.56      106.54      2.15 o 
   0   7  12      407.11      451.47     10.18 o 
   1   7  12      166.81      166.11      3.06 o 
   2   7  12      103.63      108.15      1.24 o 
   3   7  12       77.61       70.81      1.68 o 
   4   7  12        3.66       -0.50      1.54 o 
   5   7  12      110.75      119.52      5.82 o 
  -5   8  12      117.92      112.13      2.54 o 
  -4   8  12        0.02        0.31      1.32 o 
  -3   8  12       32.04       26.30      1.66 o 
  -2   8  12       43.69       30.76      1.81 o 
  -1   8  12      274.36      263.20      2.84 o 
   0   8  12      307.42      269.88      1.78 o 
   1   8  12       40.05       28.49      1.01 o 
   2   8  12      162.73      144.99      1.47 o 
   3   8  12        9.34        9.38      1.37 o 
   4   8  12        9.32        5.37      1.64 o 
   5   8  12        6.80       10.91      1.78 o 
  -5   9  12       58.38       54.22      2.14 o 
  -4   9  12        0.38        1.53      1.66 o 
  -3   9  12        9.49        0.63      1.81 o 
  -2   9  12       23.82       25.54      1.72 o 
  -1   9  12       93.64       89.93      1.97 o 
   0   9  12       55.13       44.40      2.18 o 
   1   9  12      206.91      210.65      4.08 o 
   2   9  12        0.23        2.94      0.99 o 
   3   9  12       92.62      100.87      2.06 o 
   4   9  12        1.24        0.79      1.56 o 
  -4  10  12        6.63        5.41      2.54 o 
  -3  10  12        7.90        9.43      1.74 o 
  -2  10  12      178.62      180.56      2.73 o 
  -1  10  12       58.41       50.23      1.82 o 
   0  10  12       12.74       12.17      1.63 o 
   1  10  12       22.62       21.75      1.16 o 
   2  10  12      171.88      180.59      6.02 o 
   3  10  12       54.31       69.83      2.15 o 
  -3  11  12       52.86       57.63      2.32 o 
  -2  11  12      125.15      118.25      2.36 o 
  -1  11  12        8.64        6.62      1.77 o 
   0  11  12       53.82       64.21      6.28 o 
   1  11  12       41.11       36.93      1.27 o 
   2  11  12       47.58       58.62      6.51 o 
   0  12  12      107.51      111.26      2.59 o 
  -7   0  13       32.71       38.84      2.41 o 
  -5   0  13      270.94      244.82      2.81 o 
  -3   0  13      222.43      228.43      5.55 o 
  -1   0  13      772.39      838.81      3.11 o 
   1   0  13      126.56      128.99      4.01 o 
   3   0  13     4036.29     4040.19     44.42 o 
   5   0  13      137.95      122.95      1.78 o 
  -7   1  13      130.17      134.17      9.27 o 
  -6   1  13       69.40       72.50      1.66 o 
  -5   1  13        4.73        4.08      0.83 o 
  -4   1  13       71.25       78.96      1.72 o 
  -3   1  13      573.67      559.50      3.01 o 
  -2   1  13      101.70       99.36      0.76 o 
  -1   1  13        2.22        4.44      0.48 o 
   0   1  13       85.09       70.45      1.90 o 
   1   1  13        6.45        2.77      0.45 o 
   2   1  13       34.39       32.21      1.14 o 
   3   1  13     1491.86     1433.09      6.63 o 
   4   1  13        0.49        1.84      0.73 o 
   5   1  13        1.40        1.11      0.86 o 
   6   1  13       31.26       32.99      2.14 o 
  -7   2  13       27.43       30.22      2.33 o 
  -6   2  13        5.97        3.43      2.04 o 
  -5   2  13      304.47      328.63      3.51 o 
  -4   2  13      199.31      199.91      3.70 o 
  -3   2  13        0.85        0.91      0.84 o 
  -2   2  13       50.29       54.59      0.70 o 
  -1   2  13      820.65      774.96      8.99 o 
   0   2  13      257.90      252.01      2.30 o 
   1   2  13      977.84      940.67      9.24 o 
   2   2  13        1.51        7.43      4.42 o 
   3   2  13       31.23       31.73      1.47 o 
   4   2  13       66.37       64.41      1.43 o 
   5   2  13      135.22      137.30      1.90 o 
   6   2  13        5.65        3.28      1.38 o 
  -7   3  13       23.47       28.60      2.38 o 
  -6   3  13        4.56        3.80      2.13 o 
  -5   3  13      107.62       99.00      5.73 o 
  -4   3  13       37.92       40.43      2.19 o 
  -3   3  13       26.00       27.49      1.03 o 
  -2   3  13       29.64       30.34      0.77 o 
  -1   3  13      106.94      107.93      1.08 o 
   0   3  13      572.65      539.05      7.65 o 
   1   3  13      149.83      150.42      1.61 o 
   2   3  13      257.36      240.79      4.25 o 
   3   3  13      122.49      119.34      2.76 o 
   4   3  13       59.89       68.52      1.56 o 
   5   3  13        0.40        0.81      1.31 o 
   6   3  13       46.76       42.86      1.69 o 
  -7   4  13        5.57        6.28      2.25 o 
  -6   4  13       54.27       48.28      2.24 o 
  -5   4  13        0.94       -0.15      1.02 o 
  -4   4  13        1.72        1.48      1.20 o 
  -3   4  13      191.89      186.81      1.90 o 
  -2   4  13      454.17      424.74      2.62 o 
  -1   4  13      280.72      255.48      2.09 o 
   0   4  13      316.80      321.04      2.26 o 
   1   4  13       91.86       94.12      1.44 o 
   2   4  13        7.78       10.41      1.86 o 
   3   4  13      234.04      252.93      1.71 o 
   4   4  13       43.68       38.90      1.31 o 
   5   4  13       11.15       13.04      1.45 o 
   6   4  13       36.78       29.40      1.58 o 
  -6   5  13       27.04       29.50      2.13 o 
  -5   5  13       41.45       36.32      1.22 o 
  -4   5  13       16.44       17.51      1.19 o 
  -3   5  13      381.56      381.78      2.79 o 
  -2   5  13      950.41      967.05      4.08 o 
  -1   5  13      126.31      126.03      1.86 o 
   0   5  13      395.69      389.76      2.63 o 
   1   5  13        0.07        1.85      0.76 o 
   2   5  13       51.63       44.40      1.68 o 
   3   5  13        3.39        4.36      0.76 o 
   4   5  13       23.20       20.98      1.05 o 
   5   5  13        0.07       -1.19      1.44 o 
  -6   6  13       23.30       28.32      2.28 o 
  -5   6  13       24.35       22.42      1.77 o 
  -4   6  13      193.03      197.78      2.22 o 
  -3   6  13       78.67       73.86      1.92 o 
  -2   6  13      397.42      398.30      2.95 o 
  -1   6  13       45.76       51.28      1.71 o 
   0   6  13       50.86       41.90      1.61 o 
   1   6  13       12.15       16.07      0.98 o 
   2   6  13       79.02       94.34      1.14 o 
   3   6  13       34.86       28.57      0.93 o 
   4   6  13       41.38       42.60      1.54 o 
   5   6  13        0.89       -0.02      1.58 o 
  -6   7  13       14.24       11.58      2.27 o 
  -5   7  13       12.66       10.57      1.66 o 
  -4   7  13       13.65       13.18      1.35 o 
  -3   7  13       59.85       67.89      1.88 o 
  -2   7  13      405.36      419.41      3.25 o 
  -1   7  13        4.77       11.96      1.69 o 
   0   7  13      921.58      933.82      4.45 o 
   1   7  13        3.36        4.70      0.91 o 
   2   7  13        2.09        5.75      1.14 o 
   3   7  13        2.82        5.36      1.37 o 
   4   7  13       94.31      102.38      2.09 o 
   5   7  13       14.08       17.89      3.55 o 
  -5   8  13        4.84        5.50      2.02 o 
  -4   8  13        1.42       -0.11      1.04 o 
  -2   8  13       29.42       22.01      1.80 o 
  -1   8  13       11.13        7.23      1.55 o 
   0   8  13        2.84        2.02      1.39 o 
   1   8  13        0.04        0.18      0.92 o 
   2   8  13       15.14       19.87      0.93 o 
   3   8  13       20.06       20.47      1.63 o 
   4   8  13        1.69        0.62      1.54 o 
  -4   9  13      154.15      134.84      6.36 o 
  -3   9  13      118.92      129.15      2.40 o 
  -2   9  13       61.56       53.66      1.85 o 
  -1   9  13      187.02      186.43      2.52 o 
   0   9  13      136.37      131.33      2.20 o 
   1   9  13       30.90       35.48      1.60 o 
   2   9  13      217.62      232.39      1.77 o 
   3   9  13        6.39        6.42      1.72 o 
   4   9  13       84.45       86.18      2.27 o 
  -4  10  13      171.54      152.15      1.97 o 
  -3  10  13       12.82        3.30      1.72 o 
  -2  10  13       42.24       40.02      1.82 o 
  -1  10  13      166.51      164.38      2.56 o 
   0  10  13        3.20        4.16      1.45 o 
   1  10  13        6.85        5.98      1.44 o 
   2  10  13        7.79       13.57      1.08 o 
   3  10  13        8.87       12.61      1.59 o 
  -2  11  13       18.22       12.97      1.83 o 
   0  11  13       54.69       59.69      2.11 o 
   1  11  13       32.58       33.86      2.01 o 
   2  11  13       81.89       86.83      1.98 o 
  -6   0  14       87.05       94.37      2.51 o 
  -4   0  14      290.68      260.21      6.73 o 
  -2   0  14      445.62      443.03      1.79 o 
   0   0  14        5.61       10.08      0.94 o 
   2   0  14     1693.44     1667.84      6.26 o 
   4   0  14        1.45        1.98      1.11 o 
   6   0  14      115.74      124.69      1.94 o 
  -7   1  14        1.01        0.42      1.41 o 
  -6   1  14      156.13      152.59      2.07 o 
  -5   1  14        0.04        0.09      0.90 o 
  -4   1  14       91.28       89.28      2.41 o 
  -3   1  14       68.91       81.97      2.21 o 
  -2   1  14      103.21      102.04      0.99 o 
  -1   1  14      344.21      342.59      1.29 o 
   0   1  14       38.82       35.86      0.83 o 
   1   1  14        9.33        7.51      0.48 o 
   2   1  14       40.60       35.60      0.76 o 
   3   1  14       12.30       10.66      1.05 o 
   4   1  14      102.88       87.20      1.10 o 
   5   1  14        8.22        9.25      1.35 o 
   6   1  14        1.02        2.18      1.36 o 
  -7   2  14        1.03        3.62      2.27 o 
  -6   2  14       23.80       17.24      1.93 o 
  -5   2  14        0.55        0.97      1.09 o 
  -4   2  14       27.59       34.32      2.12 o 
  -3   2  14       18.43       17.14      0.92 o 
  -2   2  14      171.66      172.12      1.02 o 
  -1   2  14      218.57      211.59      4.73 o 
   0   2  14       19.96       24.55      1.47 o 
   1   2  14      224.09      215.17      2.77 o 
   2   2  14      461.90      466.24      2.11 o 
   3   2  14       75.76       75.83      2.57 o 
   4   2  14      174.00      166.82      1.88 o 
   5   2  14        2.03        6.98      1.18 o 
   6   2  14        4.73        2.69      1.37 o 
  -7   3  14       11.00       10.47      2.18 o 
  -6   3  14       26.24       31.03      1.34 o 
  -5   3  14       27.65       31.53      1.46 o 
  -4   3  14       68.40       60.55      1.64 o 
  -3   3  14        0.07       -0.60      0.92 o 
  -2   3  14       35.53       32.05      0.71 o 
  -1   3  14       75.64       65.65      0.82 o 
   0   3  14       29.85       28.48      0.76 o 
   1   3  14      117.80      113.99      4.47 o 
   2   3  14        8.96        7.22      2.37 o 
   3   3  14        4.69        3.10      0.87 o 
   4   3  14        9.51        7.42      1.17 o 
   5   3  14       48.57       57.96      1.59 o 
   6   3  14       20.74       16.67      1.53 o 
  -6   4  14        2.84        1.66      1.63 o 
  -5   4  14        1.33       -0.25      1.00 o 
  -4   4  14        1.46        1.27      0.78 o 
  -3   4  14       35.22       39.86      1.31 o 
  -2   4  14      505.20      503.46      2.83 o 
  -1   4  14       76.48       74.85      1.47 o 
   0   4  14      297.65      304.05      3.16 o 
   1   4  14       48.69       38.22      1.30 o 
   2   4  14       23.02       24.14      0.78 o 
   3   4  14       27.53       22.17      0.93 o 
   4   4  14        0.12       -0.84      0.84 o 
   5   4  14        2.25        1.09      1.38 o 
  -6   5  14       15.48       13.76      2.11 o 
  -5   5  14        0.56       -0.72      1.04 o 
  -4   5  14       48.47       52.58      1.37 o 
  -3   5  14      659.67      735.08      3.65 o 
  -2   5  14      382.14      411.01      2.89 o 
  -1   5  14      179.49      163.86      2.03 o 
   0   5  14      156.95      147.06      1.95 o 
   1   5  14      224.66      202.47      2.05 o 
   2   5  14      249.25      236.92      7.98 o 
   3   5  14      208.58      230.56      1.50 o 
   4   5  14       98.30      100.52      3.07 o 
   5   5  14       20.20       17.62      1.47 o 
  -6   6  14        8.75        9.47      2.15 o 
  -5   6  14        0.17        2.23      1.83 o 
  -4   6  14        7.81        5.96      1.25 o 
  -3   6  14       97.53       98.61      2.04 o 
  -2   6  14       41.89       32.22      1.64 o 
  -1   6  14      383.30      376.81      2.88 o 
   0   6  14       10.10       15.63      1.46 o 
   1   6  14       17.25       23.34      1.33 o 
   2   6  14       28.73       18.16      0.88 o 
   3   6  14       93.88       95.23      3.82 o 
   4   6  14        4.44        5.95      1.52 o 
   5   6  14        0.03        1.20      1.35 o 
  -5   7  14       44.74       48.62      2.03 o 
  -4   7  14       71.00       61.20      1.66 o 
  -3   7  14      438.54      408.92      3.22 o 
  -2   7  14      320.57      353.58      3.07 o 
  -1   7  14      143.32      154.77      2.32 o 
   0   7  14      131.38      128.39      2.08 o 
   1   7  14      315.99      314.62      1.83 o 
   2   7  14        1.58       -0.23      0.85 o 
   3   7  14      149.13      145.90      2.16 o 
   4   7  14        2.67        0.36      1.43 o 
  -5   8  14      103.72      103.59      2.86 o 
  -4   8  14      134.54      114.86      2.16 o 
  -3   8  14      142.93      128.77      2.29 o 
  -2   8  14      162.15      161.89      2.45 o 
  -1   8  14       10.13       13.90      1.46 o 
   0   8  14        2.66        2.85      1.33 o 
   1   8  14        7.89        5.46      0.96 o 
   2   8  14        3.67        3.08      1.50 o 
   3   8  14        0.14        1.48      1.37 o 
   4   8  14        0.00        0.88      1.48 o 
  -4   9  14        9.54       10.26      1.33 o 
  -3   9  14        0.49        0.19      1.59 o 
  -2   9  14       17.80       20.49      1.55 o 
  -1   9  14       42.30       43.83      1.88 o 
   0   9  14        0.79        2.60      1.30 o 
   1   9  14       96.78      108.84      1.41 o 
   2   9  14        3.45        9.82      4.46 o 
   3   9  14        9.70       13.14      1.49 o 
  -3  10  14        8.19        2.96      1.64 o 
  -2  10  14       76.55       78.66      2.06 o 
  -1  10  14       28.44       31.66      1.84 o 
   0  10  14       42.53       43.30      1.69 o 
   1  10  14        0.61        3.55      1.09 o 
   2  10  14      107.28      116.69      1.68 o 
  -2  11  14       20.01       15.66      1.68 o 
  -1  11  14        2.52       -0.28      1.67 o 
   0  11  14       14.52       13.67      1.57 o 
   1  11  14       51.79       67.63      2.49 o 
  -7   0  15        8.34        5.37      1.82 o 
  -5   0  15      314.16      305.98      3.29 o 
  -3   0  15        6.57       17.93      5.08 o 
  -1   0  15      392.33      407.48      2.42 o 
   1   0  15     1383.58     1247.88     16.13 o 
   3   0  15      347.75      329.01      1.68 o 
   5   0  15      109.27      117.96      1.86 o 
  -7   1  15       61.08       59.93      1.71 o 
  -6   1  15        0.46        0.83      1.31 o 
  -5   1  15       57.84       53.65      1.63 o 
  -4   1  15        7.86        8.89      1.10 o 
  -3   1  15     1489.43     1460.63      7.86 o 
  -2   1  15        0.55        0.81      0.52 o 
  -1   1  15       38.54       33.03      0.92 o 
   0   1  15      394.44      404.02      2.32 o 
   1   1  15        0.57        1.53      0.60 o 
   2   1  15      124.63      120.88      2.29 o 
   3   1  15       20.47       18.97      1.03 o 
   4   1  15      100.15       95.89      3.57 o 
   5   1  15        0.14        1.00      1.23 o 
   6   1  15       28.66       28.94      1.50 o 
  -6   2  15       47.00       51.49      2.37 o 
  -5   2  15        0.02       -1.60      1.60 o 
  -4   2  15        5.85        7.24      1.37 o 
  -3   2  15        2.94        1.83      1.41 o 
  -2   2  15       39.35       37.17      0.70 o 
  -1   2  15      708.95      703.26      5.46 o 
   0   2  15      390.85      375.80      2.08 o 
   1   2  15      269.74      263.01      2.55 o 
   2   2  15      319.51      315.25      3.06 o 
   3   2  15      333.80      324.55      1.64 o 
   4   2  15       12.82       16.83      1.11 o 
   5   2  15       89.07       98.70      1.73 o 
  -6   3  15        1.17        0.05      1.46 o 
  -5   3  15       14.55       16.68      1.19 o 
  -4   3  15      136.13      144.67      2.19 o 
  -3   3  15      173.19      154.63      1.74 o 
  -2   3  15      216.17      223.34      4.58 o 
  -1   3  15       10.50        7.66      0.64 o 
   0   3  15      291.40      267.04      1.50 o 
   1   3  15      129.30      123.13      2.05 o 
   2   3  15      140.01      131.20      8.59 o 
   3   3  15        0.05        0.85      1.50 o 
   4   3  15       12.79       11.03      1.30 o 
   5   3  15       78.18       78.97      1.65 o 
  -6   4  15        4.55        4.20      1.81 o 
  -5   4  15       17.68       21.54      1.18 o 
  -4   4  15       55.99       51.60      5.67 o 
  -3   4  15      852.49      845.78      3.67 o 
  -2   4  15        5.34       10.14      1.22 o 
  -1   4  15       52.33       42.20      1.38 o 
   0   4  15       28.79       29.68      0.87 o 
   1   4  15       87.52       95.42      1.60 o 
   2   4  15       14.09       13.35      0.84 o 
   3   4  15       90.24       93.95      0.92 o 
   4   4  15        0.36       -0.02      1.17 o 
   5   4  15        7.53        6.73      1.34 o 
  -6   5  15        8.17        9.24      2.08 o 
  -5   5  15        1.38        0.74      1.05 o 
  -4   5  15       75.40       70.86      1.46 o 
  -3   5  15       50.24       50.71      1.56 o 
  -2   5  15       23.96       32.12      1.56 o 
  -1   5  15        3.11        0.62      1.35 o 
   0   5  15      512.88      538.85      3.18 o 
   1   5  15       79.42       66.12      1.60 o 
   2   5  15       37.75       34.50      1.18 o 
   3   5  15       79.71       78.14      0.92 o 
   4   5  15        1.31        3.37      0.88 o 
   5   5  15        0.34        2.29      1.47 o 
  -5   6  15       42.67       34.90      1.32 o 
  -4   6  15       80.61       88.00      1.75 o 
  -3   6  15        0.03        0.50      1.38 o 
  -2   6  15       19.82       22.00      1.54 o 
  -1   6  15      199.82      220.23      2.38 o 
   0   6  15      324.22      332.09      2.72 o 
   1   6  15        7.77        5.53      1.24 o 
   2   6  15       91.76       98.47      1.20 o 
   3   6  15      147.00      134.01      3.10 o 
   4   6  15       33.41       36.75      1.52 o 
   5   6  15        0.30        5.33      1.70 o 
  -5   7  15       20.80       24.36      1.99 o 
  -4   7  15       22.94       26.26      1.52 o 
  -3   7  15        3.25        7.26      1.59 o 
  -2   7  15      313.73      340.16      3.05 o 
  -1   7  15        0.38        1.39      1.30 o 
   0   7  15      361.62      364.76      2.90 o 
   1   7  15      163.73      180.61      2.16 o 
   2   7  15       44.82       59.50      3.02 o 
   3   7  15        0.46        0.71      1.33 o 
   4   7  15       28.15       25.39      1.57 o 
  -4   8  15       72.87       72.72      2.09 o 
  -3   8  15       73.29       65.22      2.01 o 
  -2   8  15        0.36        2.46      1.48 o 
  -1   8  15      132.35      118.44      2.07 o 
   0   8  15       83.81       83.58      1.88 o 
   1   8  15       58.33       56.22      1.63 o 
   2   8  15       13.55       18.55      0.98 o 
   3   8  15        1.11       -0.60      1.52 o 
   4   8  15        2.24        5.70      1.71 o 
  -4   9  15      119.63      138.13      2.52 o 
  -3   9  15       59.12       61.18      1.83 o 
  -2   9  15        7.05        7.02      1.60 o 
  -1   9  15      130.06      116.35      2.17 o 
   0   9  15       48.66       46.54      1.62 o 
   1   9  15       35.28       53.82      3.24 o 
   2   9  15      147.97      167.69      1.65 o 
   3   9  15        2.48       -0.53      1.73 o 
  -3  10  15       13.48       17.60      1.77 o 
  -2  10  15       26.95       24.15      1.81 o 
  -1  10  15       95.05       86.96      1.99 o 
   0  10  15       17.23       19.70      1.75 o 
   1  10  15       40.75       46.90      1.27 o 
   2  10  15       76.57       77.70      1.43 o 
  -6   0  16      110.20      134.64      2.84 o 
  -4   0  16       40.21       35.38      1.39 o 
  -2   0  16      464.49      472.13      4.76 o 
   0   0  16      630.78      661.01      3.25 o 
   2   0  16      182.73      164.04      6.79 o 
   4   0  16      450.00      433.63      2.70 o 
  -6   1  16       64.24       67.41      1.70 o 
  -5   1  16       14.12       16.35      1.05 o 
  -4   1  16        0.44       -0.03      0.97 o 
  -3   1  16        0.02       11.17      0.73 o 
  -2   1  16        5.18        3.42      0.59 o 
  -1   1  16       30.69       36.90      1.28 o 
   0   1  16        2.84        6.70      0.84 o 
   1   1  16      560.26      556.07      2.24 o 
   2   1  16      587.91      551.89      2.03 o 
   3   1  16        1.26        0.76      0.79 o 
   4   1  16      101.67       81.18      1.12 o 
   5   1  16       17.48       16.38      1.30 o 
  -6   2  16       43.46       39.76      2.36 o 
  -5   2  16        0.57       -1.16      1.16 o 
  -4   2  16        9.26       15.22      1.55 o 
  -3   2  16      146.48      140.93      2.25 o 
  -2   2  16      161.34      152.27      1.09 o 
  -1   2  16       16.52       18.80      0.67 o 
   0   2  16      157.48      148.05      1.55 o 
   1   2  16       47.78       43.37      5.30 o 
   2   2  16      518.47      537.82     11.61 o 
   3   2  16        1.07        0.83      1.07 o 
   4   2  16      190.75      194.24      2.03 o 
   5   2  16        0.00        2.41      1.28 o 
  -6   3  16        0.21       -0.90      1.34 o 
  -5   3  16        0.08       -0.01      1.17 o 
  -4   3  16      274.52      269.11      2.87 o 
  -3   3  16       66.57       59.13      1.48 o 
  -2   3  16       28.91       26.44      1.48 o 
  -1   3  16       51.26       49.36      1.68 o 
   0   3  16       38.61       42.45      0.95 o 
   1   3  16      256.77      230.88      2.16 o 
   2   3  16       10.94       13.65      1.63 o 
   3   3  16       39.47       35.69      1.30 o 
   4   3  16        0.78       -0.25      1.09 o 
   5   3  16       12.17       15.26      1.39 o 
  -6   4  16        4.57        2.95      1.24 o 
  -5   4  16      109.49      115.56      1.98 o 
  -4   4  16       38.07       38.66      3.24 o 
  -3   4  16       20.09       25.75      1.39 o 
  -2   4  16       69.89       79.27      1.59 o 
  -1   4  16       98.72       91.50      1.67 o 
   0   4  16      225.08      209.84      2.18 o 
   1   4  16       21.67       23.50      1.28 o 
   2   4  16        0.16       -0.08      1.09 o 
   3   4  16       13.03       10.31      0.81 o 
   4   4  16       74.52       82.98      1.77 o 
   5   4  16        0.38       -0.71      1.43 o 
  -6   5  16       42.21       35.68      2.36 o 
  -5   5  16        0.39        1.16      1.54 o 
  -4   5  16       44.95       51.10      1.40 o 
  -3   5  16      268.80      268.92      2.47 o 
  -2   5  16       27.13       23.69      1.46 o 
  -1   5  16      413.25      389.68      2.88 o 
   0   5  16       59.78       59.34      1.62 o 
   1   5  16       94.74      103.68      1.76 o 
   2   5  16       86.57       72.98      1.60 o 
   3   5  16       64.33       74.70      1.44 o 
   4   5  16       25.02       23.17      1.91 o 
   5   5  16       21.44       21.83      1.57 o 
  -5   6  16       10.30       14.22      1.27 o 
  -4   6  16        6.52       11.63      1.34 o 
  -3   6  16       22.17       25.43      1.42 o 
  -2   6  16      146.98      125.84      2.03 o 
  -1   6  16       44.36       47.29      1.64 o 
   0   6  16        0.39        6.28      1.52 o 
   1   6  16       50.02       50.34      1.58 o 
   2   6  16       12.80       15.38      1.25 o 
   3   6  16        0.12        2.31      1.00 o 
   4   6  16        2.84        1.09      1.04 o 
  -5   7  16        5.59        8.94      1.82 o 
  -4   7  16        8.85        9.59      1.57 o 
  -3   7  16      188.04      200.57      2.49 o 
  -2   7  16       29.90       38.42      1.64 o 
  -1   7  16        0.42        4.87      1.32 o 
   0   7  16      198.60      237.70      2.45 o 
   1   7  16      170.69      173.27      2.31 o 
   2   7  16        0.98        3.72      1.10 o 
   3   7  16       30.52       31.19      1.52 o 
   4   7  16       20.87       15.22      1.18 o 
  -4   8  16        2.71        4.23      1.80 o 
  -3   8  16        5.28        5.14      1.49 o 
  -2   8  16       54.59       56.09      1.70 o 
  -1   8  16        7.05        5.67      1.54 o 
   0   8  16        0.96        7.02      1.38 o 
   1   8  16        6.12       14.71      1.35 o 
   2   8  16        6.66        6.75      1.25 o 
   3   8  16        6.00        8.95      1.44 o 
  -3   9  16       72.14       68.74      2.08 o 
  -2   9  16        1.51        1.29      1.49 o 
  -1   9  16       18.59       13.37      1.47 o 
   0   9  16       18.72       17.27      1.59 o 
   1   9  16      194.49      198.93      2.35 o 
   2   9  16        2.34        4.21      1.10 o 
  -2  10  16        8.21        9.25      1.41 o 
  -1  10  16        8.85        9.23      1.71 o 
   0  10  16        0.06        1.68      1.32 o 
   1  10  16       23.97       29.09      1.72 o 
  -5   0  17       63.20       72.64      2.29 o 
  -3   0  17      108.14       96.84      2.56 o 
  -1   0  17       30.46       26.73      1.21 o 
   1   0  17      812.94      809.70      3.84 o 
   3   0  17      776.77      757.94      9.86 o 
   5   0  17        0.27        3.09      1.28 o 
  -6   1  17        0.02        0.64      1.92 o 
  -5   1  17      102.46       92.52      3.15 o 
  -4   1  17       53.82       59.46      2.50 o 
  -3   1  17      447.59      437.79      3.44 o 
  -2   1  17       20.13       23.09      0.72 o 
  -1   1  17      100.60      103.20      0.93 o 
   0   1  17       16.02       13.67      0.86 o 
   1   1  17      213.90      216.91      8.47 o 
   2   1  17       55.18       56.51      0.81 o 
   3   1  17      114.53      113.27      1.55 o 
   4   1  17       11.95       13.97      1.29 o 
   5   1  17       25.55       22.08      1.23 o 
  -6   2  17        0.02        1.07      2.06 o 
  -5   2  17        0.36       -0.94      1.22 o 
  -4   2  17        5.01        5.76      1.59 o 
  -3   2  17      295.19      284.06      3.64 o 
  -2   2  17        5.70        7.32      0.70 o 
  -1   2  17        1.31        2.35      0.64 o 
   0   2  17       88.50       90.77      2.29 o 
   1   2  17      162.10      149.83      6.75 o 
   2   2  17       42.75       34.50      1.23 o 
   3   2  17       22.68       25.34      1.59 o 
   4   2  17       63.11       62.76      1.44 o 
   5   2  17       19.29       25.02      1.37 o 
  -6   3  17       19.54       20.86      2.87 o 
  -5   3  17       80.28       90.80      1.73 o 
  -4   3  17        4.37        8.97      1.58 o 
  -3   3  17        8.00       10.60      1.25 o 
  -2   3  17        1.37        0.09      0.86 o 
  -1   3  17      102.14       86.80      0.99 o 
   0   3  17       93.50       89.92      1.15 o 
   1   3  17       18.62       29.56      1.42 o 
   2   3  17       44.00       49.68      1.09 o 
   3   3  17        0.13       -0.67      0.79 o 
   4   3  17        3.26        1.41      1.20 o 
   5   3  17       29.24       30.67      1.46 o 
  -6   4  17        0.31        0.38      1.88 o 
  -5   4  17       25.03       37.14      2.26 o 
  -4   4  17       14.87       15.58      2.30 o 
  -3   4  17        1.09        1.45      1.15 o 
  -2   4  17      142.82      148.76      2.01 o 
  -1   4  17       10.69        6.36      1.41 o 
   0   4  17       14.98       10.58      1.35 o 
   1   4  17       17.64       19.74      1.32 o 
   2   4  17        3.15        3.08      0.76 o 
   3   4  17       35.98       34.16      1.43 o 
   4   4  17       11.19       15.70      1.49 o 
   5   4  17        2.32        0.03      1.26 o 
  -5   5  17       12.32       13.08      1.19 o 
  -4   5  17      116.97      115.36      5.57 o 
  -3   5  17      103.65      101.37      1.84 o 
  -2   5  17      283.27      319.37      2.71 o 
  -1   5  17       21.63       17.50      1.59 o 
   0   5  17      210.33      209.25      2.34 o 
   1   5  17      123.61      104.58      1.85 o 
   2   5  17       99.86       93.36      1.18 o 
   3   5  17       30.07       29.23      0.98 o 
   4   5  17       44.11       46.61      1.68 o 
  -5   6  17        3.35        5.26      1.25 o 
  -4   6  17        2.92        5.81      1.22 o 
  -3   6  17        6.52        8.01      1.37 o 
  -2   6  17       21.78       20.94      1.58 o 
  -1   6  17       79.46       83.41      1.85 o 
   0   6  17       74.99       89.54      1.87 o 
   1   6  17        0.29        0.24      1.51 o 
   2   6  17        3.45        4.03      1.30 o 
   3   6  17       23.30       24.74      0.82 o 
   4   6  17        0.02        0.99      1.02 o 
  -4   7  17      201.20      208.82      2.59 o 
  -3   7  17       33.07       35.94      1.58 o 
  -2   7  17      169.63      170.41      2.31 o 
  -1   7  17       18.71       28.60      1.55 o 
   0   7  17       40.83       43.33      1.68 o 
   1   7  17        5.89       11.12      1.61 o 
   2   7  17      114.09      124.92      2.05 o 
   3   7  17       17.23       26.89      1.61 o 
  -4   8  17       85.20       81.97      2.02 o 
  -3   8  17        0.11        1.44      1.46 o 
  -2   8  17       17.73       21.33      1.66 o 
  -1   8  17        1.38        2.16      1.37 o 
   0   8  17      140.43      150.10      2.19 o 
   1   8  17       57.22       52.55      1.80 o 
   3   8  17        0.58        4.34      1.67 o 
  -3   9  17        9.92       11.17      1.54 o 
  -2   9  17        5.30        5.63      1.40 o 
  -1   9  17        5.96       10.89      1.62 o 
   0   9  17       82.42      102.02      1.98 o 
   1   9  17        1.39        5.85      1.51 o 
   2   9  17       84.58       94.69      2.16 o 
  -1  10  17        2.88        3.94      1.32 o 
   0  10  17        1.27        5.59      1.71 o 
  -6   0  18        6.24        8.46      1.90 o 
  -4   0  18        8.39        3.69      1.72 o 
  -2   0  18      242.61      262.63      5.95 o 
   0   0  18      435.34      412.27      2.72 o 
   2   0  18      101.69      103.27      1.88 o 
   4   0  18      773.99      793.22      3.60 o 
  -6   1  18       23.62       27.10      2.21 o 
  -5   1  18        2.69        4.24      1.24 o 
  -4   1  18      160.31      163.19      1.85 o 
  -3   1  18       29.88       35.22      1.30 o 
  -2   1  18      287.86      287.84      1.27 o 
  -1   1  18       43.61       41.83      0.79 o 
   0   1  18        8.55        6.20      1.02 o 
   1   1  18       24.59       28.84      1.62 o 
   2   1  18        4.20        5.53      0.97 o 
   3   1  18        0.12        1.00      0.80 o 
   4   1  18       28.62       36.63      1.45 o 
   5   1  18        0.58        0.92      1.23 o 
  -6   2  18       13.88       15.77      1.56 o 
  -5   2  18       18.89       23.62      1.44 o 
  -4   2  18      162.93      189.99      2.72 o 
  -3   2  18        0.08        0.26      0.87 o 
  -2   2  18        2.84        4.17      1.45 o 
  -1   2  18       26.99       26.87      0.79 o 
   0   2  18      632.52      614.76      6.45 o 
   1   2  18       62.76       64.77      3.33 o 
   2   2  18        2.63        1.52      1.23 o 
   3   2  18       16.09       19.04      1.40 o 
   4   2  18      183.31      178.73      2.01 o 
   5   2  18        2.35        0.75      1.22 o 
  -6   3  18       33.23       26.23      3.23 o 
  -5   3  18        1.37        1.74      1.29 o 
  -4   3  18       25.38       37.27      1.91 o 
  -3   3  18       29.15       24.71      1.27 o 
  -2   3  18        2.68        0.94      1.36 o 
  -1   3  18      259.63      257.08      2.12 o 
   0   3  18        2.83        6.79      1.36 o 
   1   3  18      370.00      335.96      2.61 o 
   2   3  18        2.24       -0.68      1.30 o 
   3   3  18       29.67       32.38      1.08 o 
   4   3  18        5.87        7.32      1.25 o 
  -5   4  18       25.84       28.18      1.41 o 
  -4   4  18       22.14       24.18      4.12 o 
  -3   4  18        0.92       -0.29      1.32 o 
  -2   4  18      417.85      417.09      3.00 o 
  -1   4  18       74.75       66.33      1.26 o 
   1   4  18       31.56       33.01      1.47 o 
   2   4  18       34.43       32.91      1.49 o 
   3   4  18        0.00       -1.07      1.07 o 
   4   4  18      102.92      115.70      1.97 o 
  -5   5  18       35.87       38.53      1.42 o 
  -4   5  18       21.61       23.76      2.15 o 
  -3   5  18       15.90       14.65      1.48 o 
  -2   5  18       36.69       35.86      1.61 o 
  -1   5  18      109.12      104.18      1.94 o 
   0   5  18       51.47       53.01      1.77 o 
   1   5  18      110.07      120.40      1.99 o 
   2   5  18        2.25        1.45      1.36 o 
   3   5  18        6.61        5.74      0.84 o 
   4   5  18       48.82       56.08      1.86 o 
  -5   6  18      120.30      127.59      4.53 o 
  -4   6  18       45.81       42.12      1.76 o 
  -3   6  18       18.39       17.51      1.52 o 
  -2   6  18       17.01       12.74      1.50 o 
  -1   6  18        0.05        1.33      1.53 o 
   0   6  18        5.06       11.83      1.58 o 
   1   6  18      166.95      158.97      2.31 o 
   2   6  18       23.85       28.56      1.56 o 
   3   6  18        6.41        8.01      0.99 o 
  -4   7  18        0.09        3.35      1.57 o 
  -3   7  18       12.82       18.60      1.57 o 
  -2   7  18        0.01        6.00      1.45 o 
  -1   7  18       55.56       52.76      1.71 o 
   0   7  18       92.64      116.77      2.26 o 
   1   7  18      277.88      269.49      2.73 o 
   2   7  18       33.59       40.05      1.72 o 
   3   7  18        6.72        8.74      1.49 o 
  -3   8  18        0.15        0.45      1.55 o 
  -2   8  18        0.01        2.11      1.24 o 
  -1   8  18       21.92       28.96      1.65 o 
   0   8  18       44.26       32.45      1.68 o 
   1   8  18       29.19       23.75      1.78 o 
   2   8  18       10.02        4.80      1.48 o 
  -2   9  18        0.20        3.23      1.56 o 
  -1   9  18        9.39       15.07      1.44 o 
   0   9  18        1.97        8.43      1.53 o 
   1   9  18      131.52      134.20      2.46 o 
  -5   0  19        0.05        1.94      1.30 o 
  -3   0  19       53.88       50.76      1.34 o 
  -1   0  19      358.36      338.25     10.30 o 
   1   0  19        6.52        9.27      1.35 o 
   3   0  19       11.91       17.58      1.66 o 
  -5   1  19       95.55       89.77      1.78 o 
  -4   1  19        0.25        1.85      2.03 o 
  -3   1  19       10.22       11.19      0.69 o 
  -2   1  19       40.68       56.58      2.49 o 
  -1   1  19       40.10       42.18      0.95 o 
   0   1  19        3.88        4.12      0.71 o 
   1   1  19      160.31      152.80      5.69 o 
   2   1  19      177.33      161.78      5.09 o 
   3   1  19       20.35       21.94      1.47 o 
   4   1  19        1.36        2.74      1.09 o 
  -5   2  19       29.02       29.57      1.46 o 
  -4   2  19       13.49        8.48      1.64 o 
  -3   2  19        4.33        4.39      1.62 o 
  -2   2  19       46.94       37.58      1.00 o 
  -1   2  19      214.90      218.07      1.48 o 
   0   2  19       12.49       18.94      0.81 o 
   1   2  19        1.00        3.13      1.31 o 
   2   2  19        3.55        2.31      1.43 o 
   3   2  19      158.52      183.58      2.36 o 
   4   2  19       24.49       22.05      1.44 o 
  -5   3  19        2.35        3.46      1.27 o 
  -4   3  19       33.79       38.64      1.83 o 
  -3   3  19      116.37      105.34      8.90 o 
  -2   3  19       68.43       58.07      1.44 o 
  -1   3  19      180.54      179.33      1.38 o 
   0   3  19      123.65      133.05      2.03 o 
   1   3  19       13.12       10.76      1.35 o 
   2   3  19       47.32       49.47      1.52 o 
   3   3  19        1.37       -1.07      1.31 o 
   4   3  19       18.17       19.47      1.27 o 
  -5   4  19       41.13       45.03      4.31 o 
  -4   4  19        9.70       15.66      1.64 o 
  -3   4  19       52.78       46.74      1.60 o 
  -2   4  19        9.51       11.53      1.47 o 
  -1   4  19       15.23       15.14      1.05 o 
   0   4  19        3.18        1.93      1.45 o 
   1   4  19      251.42      239.89      2.51 o 
   3   4  19       22.08       22.91      1.46 o 
  -5   5  19       35.21       34.54      1.59 o 
  -4   5  19       21.28       20.28      2.10 o 
  -3   5  19        0.05       -0.78      1.25 o 
  -2   5  19      131.57      145.36      2.27 o 
  -1   5  19        1.32        2.05      1.43 o 
   0   5  19        9.77        8.11      1.51 o 
   1   5  19       50.39       46.49      1.74 o 
   2   5  19       51.23       53.50      1.72 o 
   3   5  19        7.54        6.14      1.45 o 
  -4   6  19        4.93        4.39      1.33 o 
  -3   6  19       22.44       15.45      1.59 o 
  -2   6  19       45.13       42.75      1.82 o 
  -1   6  19       32.35       30.03      1.58 o 
   0   6  19      183.20      188.17      2.56 o 
   1   6  19        0.48        1.41      1.41 o 
   2   6  19        0.13        0.47      1.40 o 
   3   6  19        0.07        0.73      1.40 o 
  -3   7  19        8.87        7.55      1.41 o 
  -2   7  19       86.41       81.00      2.09 o 
  -1   7  19       14.06       17.07      1.73 o 
   0   7  19        0.30        3.78      1.56 o 
   1   7  19        4.18        7.40      1.56 o 
   2   7  19      119.57      126.67      2.25 o 
  -3   8  19        0.30       -0.56      1.53 o 
  -2   8  19        2.72        6.13      1.52 o 
  -1   8  19        0.62       -0.63      1.42 o 
   0   8  19       15.82       13.38      1.78 o 
  -4   0  20      544.16      570.39      4.64 o 
  -2   0  20        0.14        4.99      1.00 o 
   0   0  20      141.11      129.67      2.05 o 
   2   0  20      123.19      114.99      2.19 o 
   4   0  20      149.75      126.05      1.76 o 
  -5   1  20       11.83       12.38      2.28 o 
  -4   1  20       23.70       21.56      1.44 o 
  -3   1  20       18.73       24.72      0.75 o 
  -2   1  20      471.40      467.96      4.38 o 
  -1   1  20       14.81       14.57      1.06 o 
   0   1  20      108.60      101.32      2.18 o 
   1   1  20      104.61      101.13      2.43 o 
   2   1  20        5.62        4.51      1.11 o 
   3   1  20        0.20        1.74      1.55 o 
   4   1  20        4.98        4.71      1.30 o 
  -5   2  20       38.12       46.86      2.05 o 
  -4   2  20        0.97       -1.37      1.82 o 
  -3   2  20       36.81       39.17      1.47 o 
  -2   2  20       23.21       17.40      1.02 o 
  -1   2  20       18.69       24.27      1.05 o 
   0   2  20      174.01      194.00      7.74 o 
   1   2  20      174.63      168.11      6.10 o 
   2   2  20      126.11      120.30      1.94 o 
   3   2  20        3.08        6.25      1.57 o 
   4   2  20       72.52       66.98      1.55 o 
  -5   3  20        5.71        6.25      1.38 o 
  -4   3  20       42.02       44.05      2.05 o 
  -3   3  20        0.28        0.93      0.92 o 
  -2   3  20       38.95       37.70      1.27 o 
  -1   3  20      196.31      193.63      2.16 o 
   0   3  20       88.39       83.17      1.82 o 
   1   3  20       10.52        5.36      1.56 o 
   2   3  20       37.58       45.79      1.70 o 
   3   3  20        3.74        1.81      1.37 o 
  -4   4  20       52.28       65.20      2.27 o 
  -3   4  20       17.23       13.32      1.32 o 
   0   4  20        8.38        6.11      1.51 o 
   2   4  20        4.21        1.54      1.46 o 
   3   4  20       22.38       21.33      1.61 o 
  -4   5  20        0.71        2.64      1.07 o 
  -3   5  20       27.18       23.63      1.55 o 
  -2   5  20       39.42       43.44      1.70 o 
  -1   5  20       52.86       59.82      1.89 o 
   0   5  20       27.29       25.56      1.63 o 
   1   5  20       95.53       91.67      1.95 o 
   2   5  20        6.76        6.53      1.43 o 
   3   5  20       29.74       31.25      1.60 o 
  -3   6  20       25.36       23.39      1.50 o 
  -2   6  20        0.04       -1.14      1.60 o 
  -1   6  20        8.46        8.97      1.65 o 
   0   6  20       23.40       30.18      1.77 o 
   1   6  20       45.55       54.04      1.79 o 
   2   6  20        9.96        7.74      1.45 o 
  -3   7  20       44.10       45.26      1.93 o 
  -2   7  20        2.35        1.61      1.43 o 
  -1   7  20       70.41       77.64      2.14 o 
   0   7  20        4.94        3.09      1.44 o 
   1   7  20      131.70      148.20      2.44 o 
   2   7  20        7.71       11.74      1.73 o 
  -1   8  20        0.96        0.64      1.77 o 
   0   8  20        4.55        0.23      1.65 o 
  -5   0  21       71.23       93.14      2.82 o 
  -3   0  21       38.63       35.45      2.19 o 
  -1   0  21      851.87      892.13      5.40 o 
   1   0  21       28.53       34.65      1.59 o 
   3   0  21       40.34       41.94      1.90 o 
  -5   1  21       73.15       75.92      1.76 o 
  -4   1  21        6.25        5.20      1.38 o 
  -3   1  21       17.10       20.57      1.01 o 
  -2   1  21       40.91       55.06      0.90 o 
  -1   1  21        2.20        4.79      1.00 o 
   0   1  21        1.51        2.08      1.02 o 
   1   1  21        4.94        6.15      1.06 o 
   2   1  21        3.70        3.06      1.41 o 
  -5   2  21       11.88        9.24      1.32 o 
  -4   2  21        5.73        0.42      1.76 o 
  -3   2  21       67.56       81.74      1.31 o 
  -2   2  21        8.03        6.45      0.91 o 
  -1   2  21       96.42       88.62      2.45 o 
   0   2  21       22.72       22.64      2.85 o 
   1   2  21       19.63       22.83      1.57 o 
   2   2  21       13.81       11.48      1.35 o 
   3   2  21      107.61      128.71      2.34 o 
  -4   3  21        4.17        1.12      1.72 o 
  -3   3  21       14.68       13.55      1.07 o 
  -2   3  21      148.42      143.92      2.95 o 
  -1   3  21       19.79       24.86      1.46 o 
   1   3  21        0.08        2.65      1.29 o 
   2   3  21       72.30       60.07      1.70 o 
   3   3  21       21.17       23.90      1.72 o 
  -4   4  21       14.18       19.80      1.75 o 
  -3   4  21        0.97       -0.22      1.26 o 
  -2   4  21        8.50        5.15      1.58 o 
  -1   4  21       34.79       36.60      1.58 o 
   0   4  21        1.18        0.78      1.45 o 
   2   4  21        5.11        7.33      1.53 o 
   3   4  21       10.56       11.95      1.42 o 
  -4   5  21       10.44       10.52      1.89 o 
  -3   5  21       28.82       27.87      1.71 o 
  -2   5  21       37.15       39.32      1.67 o 
  -1   5  21       37.70       33.08      1.83 o 
   0   5  21      122.44      113.33      2.13 o 
   1   5  21        2.72        0.19      1.40 o 
   2   5  21       72.31       84.82      1.90 o 
  -3   6  21       15.91       13.75      1.69 o 
  -2   6  21       46.65       47.94      1.77 o 
  -1   6  21       12.71       11.68      1.82 o 
   0   6  21       40.39       38.33      1.75 o 
   1   6  21       24.45       25.19      1.63 o 
   2   6  21        0.30       -0.53      1.33 o 
  -2   7  21        7.31        7.19      1.78 o 
  -1   7  21        4.75        4.20      1.60 o 
   0   7  21        5.20        7.97      1.64 o 
  -4   0  22       11.39        3.90      1.76 o 
  -2   0  22        0.04       -0.05      0.99 o 
   0   0  22        2.95        2.55      1.51 o 
   2   0  22       65.44       76.83      2.17 o 
  -4   1  22       20.61       18.37      3.54 o 
  -3   1  22        2.57        1.82      0.80 o 
  -2   1  22      113.97      115.14      1.75 o 
  -1   1  22       42.77       47.73      1.42 o 
   0   1  22        0.52        1.46      0.80 o 
   1   1  22        0.69       -0.61      1.49 o 
   2   1  22        4.95        3.09      1.45 o 
  -4   2  22       25.64       25.29      2.10 o 
  -3   2  22       22.66       20.54      0.98 o 
  -2   2  22       25.35       30.34      1.33 o 
  -1   2  22       48.45       52.30      1.22 o 
   0   2  22       17.24       22.95      3.92 o 
   1   2  22        6.59       12.14      3.47 o 
   2   2  22       17.00       16.72      1.52 o 
   3   2  22       14.40       23.93      1.86 o 
  -4   3  22        2.41       -0.42      1.96 o 
  -3   3  22       67.21       74.46      2.81 o 
  -2   3  22       57.73       52.18      1.48 o 
  -1   3  22        6.25        5.07      1.04 o 
   0   3  22        0.18       -0.33      1.56 o 
   1   3  22       76.62       86.23      1.99 o 
   2   3  22        9.45       10.89      1.63 o 
  -3   4  22       30.43       29.52      1.51 o 
  -2   4  22        0.56       -0.87      1.55 o 
  -1   4  22        1.52        3.55      1.47 o 
   0   4  22       20.31       15.60      1.46 o 
   1   4  22       49.75       44.35      1.70 o 
   2   4  22       95.56      104.49      2.09 o 
  -3   5  22       11.68        9.45      1.62 o 
  -2   5  22       82.03       86.98      2.00 o 
  -1   5  22       65.16       78.58      2.17 o 
   0   5  22        0.10        0.30      1.53 o 
   1   5  22       12.23       15.98      1.67 o 
  -2   6  22       12.88       12.12      1.64 o 
  -1   6  22       26.48       22.51      1.89 o 
   0   6  22       79.49       80.76      2.07 o 
  -3   0  23      220.82      215.85     10.09 o 
  -1   0  23       81.46       93.78      3.04 o 
   1   0  23       65.51       60.04      1.85 o 
  -3   1  23       14.55       14.61      1.11 o 
  -2   1  23       46.80       51.14      1.95 o 
  -1   1  23       21.01       21.09      1.41 o 
   0   1  23        0.23       -0.07      1.00 o 
   1   1  23        2.49        1.72      2.36 o 
   2   1  23       13.29       10.39      3.18 o 
  -3   2  23        5.65        9.49      0.98 o 
  -2   2  23        2.82        2.29      0.74 o 
  -1   2  23       17.24       16.03      1.09 o 
   0   2  23        0.41        2.41      1.41 o 
   1   2  23      103.18       94.03      1.46 o 
   2   2  23       79.48       84.92      2.22 o 
  -3   3  23       45.67       48.15      2.06 o 
  -2   3  23       27.55       25.46      1.28 o 
  -1   3  23        9.94        8.74      1.60 o 
   0   3  23       70.30       74.44      2.02 o 
   1   3  23       29.54       27.26      1.64 o 
   2   3  23       43.05       38.07      1.72 o 
  -2   4  23        1.14        1.82      1.60 o 
  -1   4  23       53.82       54.87      1.93 o 
   0   4  23       12.99       14.00      1.59 o 
   1   4  23       27.51       33.42      1.81 o 
  -2   5  23       15.53       14.62      1.63 o 
  -1   5  23       63.73       65.70      2.15 o 
   0   5  23        4.14        5.99      1.72 o 
  -2   0  24        3.00        2.53      1.21 o 
   0   0  24       88.57       91.58      1.47 o 
  -3   1  24       11.15        9.61      1.04 o 
  -2   1  24       10.91       10.88      0.83 o 
  -1   1  24        3.10        3.22      1.09 o 
   0   1  24       10.17        9.01      1.47 o 
   1   1  24        1.67        1.36      1.12 o 
  -2   2  24       25.93       33.76      2.56 o 
  -1   2  24        0.20        0.83      0.92 o 
   0   2  24       12.08       12.45      4.46 o 
   1   2  24       15.62       20.51      1.72 o 
  -2   3  24       30.17       29.49      2.66 o 
  -1   3  24       17.94       15.05      1.50 o 
   0   3  24       40.86       46.92      1.71 o 
  -1   0  25        4.28        4.68      1.17 o 
  -1   1  25       91.47       87.86      2.27 o 
                                                 
